# Supplementary material for: Dynamic landscape and evolution of m6A methylation in human
Source: Nucleic Acids Res. 2020 May 14;48(11):6251–64. doi: 10.1093/nar/gkaa347 (PMC7293016; doi:10.1093/nar/gkaa347)
Supplement: gkaa347_Supplemental_Files [file gkaa347_supplemental_files.zip]

Archive with 2 entries (2 files):
- SI Tables.xlsx
- Zhang Supplementary_information_revision2.pdf
