# Supplementary material for: Dynamic landscape and evolution of m6A methylation in human
Source: Nucleic Acids Res. 2020 May 14;48(11):6251–64. doi: 10.1093/nar/gkaa347 (PMC7293016; doi:10.1093/nar/gkaa347)
Supplement: gkaa347_Supplemental_Files [file gkaa347_supplemental_files.zip › SI Tables.xlsx]

## Sheet: Table S1
Table S1. Mapping statistics of all libraries we generated
Sample	Total read	Mapping rate	Mapped gene (FPKM >1)
Frontal Cortex-input-1	26485382	0.847	16372
Frontal Cortex-IP-1	49999709	0.763	-
Frontal Cortex-input-2	104083451	0.913	18129
Frontal Cortex-IP-2	108992680	0.919	-
Frontal Cortex-input-3	52117247	0.877	17313
Frontal Cortex-IP-3	54807216	0.881	-
Cerebellum-input-1	21315655	0.82	17040
Cerebellum-IP-1	67649061	0.783	-
Cerebellum-input-2	66986739	0.903	17206
Cerebellum-IP-2	66965791	0.915	-
Cerebellum-input-3	41274744	0.823	17055
Cerebellum-IP-3	39935747	0.831	-
Heart-input-1	38556018	0.819	14764
Heart-IP-1	56700244	0.772	-
Heart-input-2	58225044	0.874	15766
Heart-IP-2	50852937	0.857	-
Heart-input-3	45958664	0.927	12766
Heart-IP-3	39258573	0.914	-
Kidney-input-1	23805625	0.821	16120
Kidney-IP-1	52901332	0.795	-
Kidney-input-2	54836832	0.893	11796
Kidney-IP-2	63496715	0.838	-
Kidney-input-3	59481848	0.908	16735
Kidney-IP-3	67558235	0.913	-
Liver-input-1	36099181	0.806	12902
Liver-IP-1	55289034	0.694	-
Liver-input-2	49740325	0.842	7997
Liver-IP-2	47644069	0.787	-
Liver-input-3	90683827	0.898	13226
Liver-IP-3	173555482	0.861	-
Lung-input-1	27590170	0.793	15651
Lung-IP-1	32322527	0.822	-
Lung-input-2	52778485	0.887	17582
Lung-IP-2	61760802	0.892	-
Lung-input-3	70956490	0.851	14987
Lung-IP-3	70287517	0.767	-
Muscle-input-1	38425187	0.809	12314
Muscle-IP-1	29174140	0.842	-
Muscle-input-2	48310421	0.795	13225
Muscle-IP-2	53412880	0.765	-
Muscle-input-3	52633809	0.891	13211
Muscle-IP-3	61742140	0.879	-
Spleen-input-1	34963262	0.777	16086
Spleen-IP-1	27080892	0.777	-
Spleen-input-2	61762165	0.76	11361
Spleen-IP-2	61885599	0.696	-
Spleen-input-3	60326938	0.861	16552
Spleen-IP-3	58297783	0.86	-
Testis-input-1	37517799	0.817	21314
Testis-IP-1	42132121	0.842	-
Testis-input-2	67707678	0.892	18923
Testis-IP-2	57224740	0.893	-
Testis-input-3	77569711	0.938	21611
Testis-IP-3	56877698	0.925	-
293T-1-input	23720968	0.9458	14401
293T-1-IP	24880490	0.9388	-
293T-2-input	70220899	0.952	16720
293T-2-IP	43453382	0.9172	-

## Sheet: Table S2
Table S2. Primers used for the reporter assay
Name	Sequence	Fragment length
EFT1-XbaI-F	TACTAGTCTAGAGCATTTCGCAGTGACCCATT	273bp
EFT1-XhoI-R	ATACTGCTCGAGTGTGTCTGCAAACAGATGGAAG
SURF6-XbaI-F	TACTAGTCTAGAGGAGAGAGAGTGAAGTGAATGC	275bp
SURF6-XhoI-R	ATACTGCTCGAGGCTCAAGCTCATGCTCACCT
RPAIN-XbaI-F	TACTAGTCTAGATCCTGTTTAAACCTAGGCCTGT	260bp
RPAIN-XhoI-R	ATACTGCTCGAGCTCCTCCAAGGCAGTTTGTC
CTPS1-XbaI-F	TACTAGTCTAGATCTTGAGTTGCGGCAGAACA	309bp
CTPS1-XhoI-R	ATACTGCTCGAGTTGGCACTGAGAATTCCCCC
GID4-XbaI-F	TACTAGTCTAGAAATTCCGGTGACAACGGTTC	290bp
GID4-XhoI-R	ATACTGCTCGAGAGCTGTGCAGGAAGGAAAAGT

## Sheet: Table S3
Table S3. Summary of peak numbers in each tissue
Tissue	Peak number	m6A site number
Frontal cortex	24540	46515
Cerebellum	18330	36074
Heart	16682	32736
Kidney	21353	40754
Liver	11229	21788
Lung	24494	45535
Muscle	16610	31542
Spleen	18459	36111
Testis	20204	39779

## Sheet: Table S4
Table S4. Details of our master m6A site list in adult tissues. Annotations were queried using ANNOVAR
Number	Tissue		Protein coding									Noncoding
1	Frontal cortex		Chr	Position	Strand	Motif	Gene	Genic position	Tissue presented			Chr	Position	Strand	Motif	Gene	Type	Tissue presented
2	Cerebellum		chr1	135247	-	GAACT	AL627309.1	3'UTR	1,6			chr1	14415	-	GAACT	WASH7P	ncRNA	6
3	Heart		chr1	879638	+	AAACA	SAMD11	3'UTR	4,9			chr1	90437	-	AGACA	RP11-34P13.7	ncRNA	8
4	Kidney		chr1	879679	+	GAACA	SAMD11	3'UTR	4,8,9			chr1	90471	-	AGACC	RP11-34P13.7	ncRNA	1,8
5	Liver		chr1	879693	+	AGACT	SAMD11	3'UTR	4,8,9			chr1	90495	-	GGACT	RP11-34P13.7	ncRNA	1
6	Lung		chr1	879795	+	GAACT	SAMD11	3'UTR	4			chr1	90523	-	GGACC	RP11-34P13.7	ncRNA	1,2
7	Muscle		chr1	879801	+	GGACT	SAMD11	3'UTR	4			chr1	90611	-	AAACA	RP11-34P13.7	ncRNA	1
8	Spleen		chr1	934375	-	AGACT	HES4	3'UTR	1			chr1	90615	-	GGACA	RP11-34P13.7	ncRNA	1
9	Testis		chr1	934423	-	AGACT	HES4	3'UTR	1			chr1	90623	-	AAACA	RP11-34P13.7	ncRNA	1
			chr1	990411	+	AAACT	AGRN	3'UTR	3			chr1	90631	-	AGACA	RP11-34P13.7	ncRNA	1
			chr1	990460	+	GGACT	AGRN	3'UTR	1,3,4,6,8,9			chr1	90635	-	GGACA	RP11-34P13.7	ncRNA	1
			chr1	990504	+	AGACA	AGRN	3'UTR	1,3,4,6,8,9			chr1	90811	-	AGACA	RP11-34P13.7	ncRNA	1,2
			chr1	990508	+	AGACC	AGRN	3'UTR	1,3,4,5,6,8,9			chr1	90823	-	GAACT	RP11-34P13.7	ncRNA	1,2
			chr1	990527	+	GGACA	AGRN	3'UTR	1,3,4,5,6,8,9			chr1	90842	-	GGACA	RP11-34P13.7	ncRNA	1,2
			chr1	990576	+	GGACA	AGRN	3'UTR	1,3,4,5,6,9			chr1	91400	-	AAACC	RP11-34P13.7	ncRNA	6
			chr1	990846	+	AAACA	AGRN	3'UTR	3,4,6,9			chr1	91411	-	AAACT	RP11-34P13.7	ncRNA	6
			chr1	990927	+	AGACC	AGRN	3'UTR	1,3,5			chr1	91522	-	GAACA	RP11-34P13.7	ncRNA	1,2
			chr1	1017705	-	AGACC	C1orf159	3'UTR	2,3,4,5,8,9			chr1	91527	-	AAACA	RP11-34P13.7	ncRNA	1,2
			chr1	1017743	-	AGACC	C1orf159	3'UTR	2,3,4,5,8,9			chr1	91541	-	AAACA	RP11-34P13.7	ncRNA	1,2
			chr1	1017757	-	GAACC	C1orf159	3'UTR	1,2,3,4,5,6,8,9			chr1	236639	-	GGACT	AP006222.2	ncRNA	1
			chr1	1017770	-	GGACA	C1orf159	3'UTR	1,2,3,4,5,6,8,9			chr1	236647	-	GGACA	AP006222.2	ncRNA	1
			chr1	1017823	-	GAACA	C1orf159	3'UTR	1,2,3,4,5,6,8,9			chr1	236655	-	AGACA	AP006222.2	ncRNA	1
			chr1	1017835	-	AGACC	C1orf159	3'UTR	1,2,3,4,5,6,8,9			chr1	236698	-	GGACT	AP006222.2	ncRNA	1,2,9
			chr1	1017869	-	GGACT	C1orf159	3'UTR	4,6,8			chr1	236706	-	GGACT	AP006222.2	ncRNA	1,2,9
			chr1	1018060	-	GGACC	C1orf159	3'UTR	6			chr1	236714	-	AGACA	AP006222.2	ncRNA	1,2,8,9
			chr1	1152463	-	AAACT	SDF4	3'UTR	3,4,6,7,8,9			chr1	236765	-	AGACA	AP006222.2	ncRNA	1,8,9
			chr1	1152490	-	AAACT	SDF4	3'UTR	3,4,6,7,8,9			chr1	236799	-	AGACC	AP006222.2	ncRNA	1,8,9
			chr1	1152513	-	AAACA	SDF4	3'UTR	3,4,6,7,8,9			chr1	236823	-	GGACT	AP006222.2	ncRNA	1,2,5
			chr1	1152559	-	GAACC	SDF4	3'UTR	4,6,7			chr1	236851	-	GGACC	AP006222.2	ncRNA	1,2,5
			chr1	1167275	-	AGACC	SDF4	5'UTR	7			chr1	236939	-	AAACA	AP006222.2	ncRNA	1,2,3,9
			chr1	1169156	+	AGACT	B3GALT6	3'UTR	1,2,3,9			chr1	236943	-	GGACA	AP006222.2	ncRNA	1,2,3,9
			chr1	1169170	+	GAACT	B3GALT6	3'UTR	1,2,3,9			chr1	236951	-	AAACA	AP006222.2	ncRNA	1,2,3,9
			chr1	1169223	+	GAACT	B3GALT6	3'UTR	1,2,3,4,9			chr1	236959	-	AGACA	AP006222.2	ncRNA	1,2,3,9
			chr1	1169231	+	AAACT	B3GALT6	3'UTR	2,3,4,9			chr1	236963	-	GGACA	AP006222.2	ncRNA	9
			chr1	1169267	+	GAACC	B3GALT6	3'UTR	2,3,4,9			chr1	237139	-	AGACA	AP006222.2	ncRNA	1
			chr1	1169290	+	AGACT	B3GALT6	3'UTR	9			chr1	237170	-	GGACA	AP006222.2	ncRNA	1
			chr1	1169423	+	AAACA	B3GALT6	3'UTR	2			chr1	237852	-	GAACA	AP006222.2	ncRNA	1
			chr1	1169428	+	GGACC	B3GALT6	3'UTR	2			chr1	237857	-	AAACA	AP006222.2	ncRNA	1
			chr1	1169503	+	GAACA	B3GALT6	3'UTR	2			chr1	237868	-	AAACA	AP006222.2	ncRNA	1
			chr1	1170147	+	GAACC	B3GALT6	3'UTR	2,4			chr1	237873	-	AAACT	AP006222.2	ncRNA	1
			chr1	1170187	+	GAACC	B3GALT6	3'UTR	1,2,4			chr1	237884	-	AAACA	AP006222.2	ncRNA	1
			chr1	1170196	+	GGACA	B3GALT6	3'UTR	1,2,4			chr1	324663	+	GAACT	RP4-669L17.10	ncRNA	8
			chr1	1170217	+	GAACC	B3GALT6	3'UTR	1,2,4			chr1	325663	+	AAACT	RP4-669L17.10	ncRNA	3,4,5,6,7,8,9
			chr1	1170229	+	GGACT	B3GALT6	3'UTR	1,4			chr1	325707	+	GGACT	RP4-669L17.10	ncRNA	5,7
			chr1	1190297	-	AAACC	UBE2J2	3'UTR	6			chr1	325982	+	GGACT	RP4-669L17.10	ncRNA	5,8
			chr1	1190311	-	GGACC	UBE2J2	3'UTR	6			chr1	326286	+	GGACT	RP4-669L17.10	ncRNA	8
			chr1	1190409	-	AGACT	UBE2J2	3'UTR	1,2,3,4,5,6,7,8,9			chr1	327570	+	GGACT	RP4-669L17.10	ncRNA	8
			chr1	1190439	-	AAACC	UBE2J2	3'UTR	1,2,3,4,5,6,7,8,9			chr1	327607	+	GGACT	RP4-669L17.10	ncRNA	8
			chr1	1190459	-	AAACC	UBE2J2	3'UTR	1,2,3,4,5,6,7,8,9			chr1	328107	+	GAACT	RP4-669L17.10	ncRNA	1,2,3,4,5,6,7,8,9
			chr1	1190491	-	AGACC	UBE2J2	3'UTR	4,5,9			chr1	328195	+	AGACT	RP4-669L17.10	ncRNA	4,5,6,7,8,9
			chr1	1190513	-	GGACA	UBE2J2	3'UTR	4,5,9			chr1	678454	-	AAACT	RP11-206L10.3	ncRNA	8
			chr1	1190567	-	AGACC	UBE2J2	3'UTR	5			chr1	678649	-	GGACT	RP11-206L10.3	ncRNA	6
			chr1	1190659	-	GAACT	UBE2J2	CDS	4,5,6,7,9			chr1	678690	-	AGACT	RP11-206L10.3	ncRNA	6
			chr1	1190682	-	GGACT	UBE2J2	CDS	4,5,6,7,9			chr1	678712	-	AGACT	RP11-206L10.3	ncRNA	6
			chr1	1190719	-	AAACC	UBE2J2	CDS	4,5,6			chr1	722920	+	GAACA	RP11-206L10.9	ncRNA	4
			chr1	1208543	-	GAACA	UBE2J2	5'UTR	8			chr1	762378	-	GGACC	LINC00115	ncRNA	4,6,8
			chr1	1208556	-	AGACA	UBE2J2	5'UTR	8			chr1	762391	-	AGACT	LINC00115	ncRNA	4,6,8
			chr1	1208579	-	AGACC	UBE2J2	5'UTR	8			chr1	762405	-	GGACC	LINC00115	ncRNA	4,6,8
			chr1	1208601	-	AAACC	UBE2J2	5'UTR	2,8,9			chr1	762410	-	AGACA	LINC00115	ncRNA	4,6,8
			chr1	1208630	-	GGACT	UBE2J2	5'UTR	2,8,9			chr1	789179	+	GAACC	LINC01128	ncRNA	5
			chr1	1208657	-	AAACC	UBE2J2	5'UTR	2,8,9			chr1	789220	+	AAACT	LINC01128	ncRNA	5
			chr1	1208669	-	AGACT	UBE2J2	5'UTR	2,8,9			chr1	789228	+	GAACC	LINC01128	ncRNA	5,6
			chr1	1208676	-	AGACT	UBE2J2	5'UTR	2,8,9			chr1	789269	+	AAACT	LINC01128	ncRNA	6
			chr1	1227885	-	GAACA	ACAP3	3'UTR	7			chr1	789277	+	GAACC	LINC01128	ncRNA	1,2,5,6,7,8,9
			chr1	1228165	-	GGACT	ACAP3	3'UTR	4,6,7			chr1	789355	+	GGACA	LINC01128	ncRNA	1,2,5,6,7,8,9
			chr1	1228222	-	GGACC	ACAP3	3'UTR	4,6,7			chr1	789452	+	AGACT	LINC01128	ncRNA	5,6
			chr1	1249389	-	AGACA	CPSF3L	5'UTR	6			chr1	789524	+	AAACT	LINC01128	ncRNA	1,2,5,6,7,8,9
			chr1	1249420	-	GGACT	CPSF3L	5'UTR	6			chr1	789554	+	AAACA	LINC01128	ncRNA	1,2,5,6,7,8,9
			chr1	1249438	-	GGACA	CPSF3L	5'UTR	6			chr1	789611	+	GGACA	LINC01128	ncRNA	1,2,4,5,6,7,8,9
			chr1	1254722	-	AGACT	CPSF3L	CDS	3,6,7			chr1	789659	+	AAACA	LINC01128	ncRNA	2,4,5,6,7
			chr1	1254767	-	AGACA	CPSF3L	CDS	3,6			chr1	791708	+	GAACT	LINC01128	ncRNA	1,2,5,7,8,9
			chr1	1254788	-	GGACT	CPSF3L	CDS	3,6			chr1	791726	+	GGACT	LINC01128	ncRNA	1,2,5,7,8,9
			chr1	1263673	+	AAACC	GLTPD1	3'UTR	2			chr1	791747	+	GGACA	LINC01128	ncRNA	1,2,5,7,8,9
			chr1	1263750	+	AGACT	GLTPD1	3'UTR	2			chr1	791780	+	AAACA	LINC01128	ncRNA	7,8
			chr1	1263762	+	GGACA	GLTPD1	3'UTR	2			chr1	791791	+	AGACT	LINC01128	ncRNA	7,8
			chr1	1263823	+	GGACA	GLTPD1	3'UTR	1,3,4,5,6,7,9			chr1	791830	+	GGACA	LINC01128	ncRNA	7
			chr1	1263941	+	GGACT	GLTPD1	3'UTR	1,3,4,5,6,7,8,9			chr1	791965	+	GGACA	LINC01128	ncRNA	1
			chr1	1271532	-	GGACA	DVL1	CDS	1,3,7,9			chr1	791982	+	AAACT	LINC01128	ncRNA	1,2
			chr1	1271553	-	GAACC	DVL1	CDS	1,3,7,9			chr1	792087	+	GGACT	LINC01128	ncRNA	1,2
			chr1	1288541	-	GAACT	MXRA8	3'UTR	3,4,7			chr1	792183	+	GGACC	LINC01128	ncRNA	1,2,6,7
			chr1	1288555	-	GGACA	MXRA8	3'UTR	3,4,7			chr1	792209	+	GAACA	LINC01128	ncRNA	1,2,6,7
			chr1	1288635	-	AAACT	MXRA8	3'UTR	4			chr1	792253	+	AAACA	LINC01128	ncRNA	1,2,4,5,6,7,9
			chr1	1288651	-	GAACC	MXRA8	3'UTR	4			chr1	792274	+	AAACA	LINC01128	ncRNA	1,4,5,8,9
			chr1	1288665	-	GGACA	MXRA8	3'UTR	4			chr1	792285	+	GAACT	LINC01128	ncRNA	1,4,5,8,9
			chr1	1288678	-	AGACA	MXRA8	3'UTR	4			chr1	792356	+	AGACT	LINC01128	ncRNA	5,6,8,9
			chr1	1288712	-	AGACC	MXRA8	CDS	4			chr1	792367	+	AAACC	LINC01128	ncRNA	5,6,8,9
			chr1	1322404	-	AGACC	CCNL2	3'UTR	1,2,3,4,5,6,7,8,9			chr1	792945	+	GAACA	LINC01128	ncRNA	1,2
			chr1	1322424	-	GGACC	CCNL2	3'UTR	1,2,3,4,5,6,7,8,9			chr1	793034	+	GGACC	LINC01128	ncRNA	1
			chr1	1322432	-	GAACT	CCNL2	3'UTR	1,2,3,4,5,6,7,8,9			chr1	803887	-	GAACC	FAM41C	ncRNA	4,6,7
			chr1	1322455	-	GGACC	CCNL2	3'UTR	1,2,3,4,5,6,7,8,9			chr1	803899	-	AGACT	FAM41C	ncRNA	4,6,7
			chr1	1322488	-	GAACA	CCNL2	3'UTR	1,2,3,4,5,6,7,8,9			chr1	803927	-	AAACT	FAM41C	ncRNA	4,6,7
			chr1	1322642	-	GGACC	CCNL2	CDS	7			chr1	803981	-	AAACA	FAM41C	ncRNA	6
			chr1	1326599	-	AGACA	CCNL2	3'UTR	1,3,4,5,6,7			chr1	855602	-	GAACC	RP11-54O7.3	ncRNA	4
			chr1	1336179	+	GGACC	RP4-758J18.2	3'UTR	1,6,7			chr1	855888	-	AGACC	RP11-54O7.3	ncRNA	4
			chr1	1336190	+	GAACA	RP4-758J18.2	3'UTR	1,6,7			chr1	855920	-	AGACT	RP11-54O7.3	ncRNA	4
			chr1	1336198	+	GGACT	RP4-758J18.2	3'UTR	1,6,7			chr1	855961	-	AGACA	RP11-54O7.3	ncRNA	4
			chr1	1336210	+	AAACC	RP4-758J18.2	3'UTR	7			chr1	855973	-	AGACA	RP11-54O7.3	ncRNA	4
			chr1	1336363	+	GGACT	RP4-758J18.2	3'UTR	5			chr1	855994	-	GGACA	RP11-54O7.3	ncRNA	4
			chr1	1336413	+	AGACA	RP4-758J18.2	3'UTR	1,3,5,6			chr1	856014	-	AGACC	RP11-54O7.3	ncRNA	4
			chr1	1336438	+	GGACA	RP4-758J18.2	3'UTR	1,3,5,6			chr1	856018	-	AGACA	RP11-54O7.3	ncRNA	4
			chr1	1336450	+	AGACT	RP4-758J18.2	3'UTR	1,3,6			chr1	856035	-	GGACA	RP11-54O7.3	ncRNA	4
			chr1	1336524	+	GGACC	RP4-758J18.2	3'UTR	5,6			chr1	969759	+	GGACT	AGRN	ncRNA	1,9
			chr1	1337287	+	AAACT	RP4-758J18.2	3'UTR	1,6			chr1	969771	+	GGACC	AGRN	ncRNA	1,9
			chr1	1337319	+	AAACA	RP4-758J18.2	3'UTR	1,6			chr1	969802	+	GAACT	AGRN	ncRNA	1,9
			chr1	1337325	+	GGACA	RP4-758J18.2	3'UTR	1,6			chr1	1001261	+	GAACT	RP11-465B22.3	ncRNA	1,9
			chr1	1337432	-	AGACA	MRPL20	3'UTR	6			chr1	1001277	+	AGACT	RP11-465B22.3	ncRNA	1,9
			chr1	1337460	-	GGACT	MRPL20	3'UTR	5,6,8			chr1	1001285	+	AGACT	RP11-465B22.3	ncRNA	1,9
			chr1	1337502	-	GAACC	MRPL20	CDS	5,6,8			chr1	1001320	+	GAACT	RP11-465B22.3	ncRNA	1,9
			chr1	1374629	+	GGACT	VWA1	CDS	1,4,5			chr1	1001333	+	GAACC	RP11-465B22.3	ncRNA	1,9
			chr1	1374656	+	GGACA	VWA1	CDS	1,4,5			chr1	1155160	-	GGACT	SDF4	ncRNA	1
			chr1	1374662	+	GGACT	VWA1	CDS	1,4,5			chr1	1254350	-	AGACT	CPSF3L	ncRNA	1,2,4,6,7,8
			chr1	1375454	+	AGACC	VWA1	3'UTR	3,6			chr1	1254388	-	GGACA	CPSF3L	ncRNA	1,2,3,4,6,7,8
			chr1	1375461	+	GGACT	VWA1	3'UTR	3,6			chr1	1254433	-	GAACC	CPSF3L	ncRNA	2,3,7,8
			chr1	1375487	+	AGACT	VWA1	3'UTR	3,4,6			chr1	1321391	-	GGACA	CCNL2	ncRNA	4
			chr1	1375503	+	AGACC	VWA1	3'UTR	3,4,6			chr1	1321409	-	GGACT	CCNL2	ncRNA	4
			chr1	1470647	-	GGACA	TMEM240	3'UTR	1			chr1	1321443	-	GGACT	CCNL2	ncRNA	2,4,6,7,8,9
			chr1	1470652	-	GGACT	TMEM240	3'UTR	1			chr1	1321463	-	GGACA	CCNL2	ncRNA	2,4,6,7,8,9
			chr1	1470678	-	GGACC	TMEM240	3'UTR	1,2,3,9			chr1	1321542	-	GGACA	CCNL2	ncRNA	2,3,5,9
			chr1	1470727	-	GGACT	TMEM240	3'UTR	1,2,3,9			chr1	1688487	-	GGACT	NADK	ncRNA	8
			chr1	1470778	-	AAACT	TMEM240	CDS	1,2			chr1	1688494	-	GAACT	NADK	ncRNA	8
			chr1	1470800	-	GAACA	TMEM240	CDS	1,2			chr1	1688531	-	GAACC	NADK	ncRNA	8
			chr1	1477068	-	AAACA	SSU72	3'UTR	1,2,4,7			chr1	2263920	-	GGACA	MORN1	ncRNA	2
			chr1	1477121	-	GGACT	SSU72	3'UTR	1,2,4,5,7			chr1	2263933	-	GAACT	MORN1	ncRNA	2
			chr1	1477199	-	AGACA	SSU72	3'UTR	5			chr1	2263938	-	AGACA	MORN1	ncRNA	2
			chr1	1480350	-	GGACA	SSU72	CDS	3,6,8			chr1	2481394	-	AAACC	RP3-395M20.8	ncRNA	4
			chr1	1500126	-	AAACC	SSU72	CDS	3,4,6,7,8			chr1	2481417	-	AGACC	RP3-395M20.8	ncRNA	4
			chr1	1500155	-	GAACT	SSU72	CDS	3,4,6,7,8			chr1	2482737	-	AAACA	RP3-395M20.8	ncRNA	6
			chr1	1500162	-	AGACA	SSU72	CDS	3,4,6,7,8			chr1	2482768	-	GGACA	RP3-395M20.8	ncRNA	6
			chr1	1500202	-	AAACC	SSU72	CDS	3			chr1	2482828	-	GGACC	RP3-395M20.8	ncRNA	3,4,6
			chr1	1534525	-	AGACT	C1orf233	3'UTR	1			chr1	2482843	-	GGACT	RP3-395M20.8	ncRNA	3,4
			chr1	1534533	-	AGACT	C1orf233	3'UTR	1			chr1	2483217	-	AGACA	RP3-395M20.8	ncRNA	4
			chr1	1593982	-	AGACT	SLC35E2B	3'UTR	3			chr1	2483232	-	GGACT	RP3-395M20.8	ncRNA	4
			chr1	1593988	-	GAACA	SLC35E2B	3'UTR	3			chr1	2483248	-	GGACC	RP3-395M20.8	ncRNA	4
			chr1	1593996	-	AAACA	SLC35E2B	3'UTR	3			chr1	2483265	-	GGACC	RP3-395M20.8	ncRNA	4
			chr1	1594009	-	AGACA	SLC35E2B	3'UTR	3			chr1	2483284	-	GGACT	RP3-395M20.8	ncRNA	4
			chr1	1594868	-	GGACA	SLC35E2B	3'UTR	4,6			chr1	2483540	-	GAACT	RP3-395M20.8	ncRNA	4,6
			chr1	1594919	-	AAACA	SLC35E2B	3'UTR	4,6			chr1	2483551	-	AAACT	RP3-395M20.8	ncRNA	4,6
			chr1	1594923	-	AAACA	SLC35E2B	3'UTR	4,6			chr1	2483557	-	AGACT	RP3-395M20.8	ncRNA	4,6
			chr1	1595006	-	GAACC	SLC35E2B	3'UTR	6			chr1	2490525	+	GGACT	TNFRSF14	ncRNA	4,6
			chr1	1596652	-	AGACT	SLC35E2B	3'UTR	1,2,4,6,7,8			chr1	2490539	+	GGACA	TNFRSF14	ncRNA	4,6
			chr1	1596691	-	GAACT	SLC35E2B	3'UTR	1,2,3,4,6,7,8,9			chr1	2490612	+	GAACA	TNFRSF14	ncRNA	6
			chr1	1596742	-	GGACA	SLC35E2B	3'UTR	1,2,3,5,6,7,8,9			chr1	2490933	+	GGACC	TNFRSF14	ncRNA	1,6
			chr1	1596787	-	AGACT	SLC35E2B	3'UTR	1,2,3,5,6,9			chr1	2490946	+	GGACC	TNFRSF14	ncRNA	1,6
			chr1	1596798	-	GGACC	SLC35E2B	3'UTR	1,2,3,5,6,9			chr1	2490959	+	GAACT	TNFRSF14	ncRNA	1,6
			chr1	1596966	-	AAACA	SLC35E2B	3'UTR	7,8			chr1	2491034	+	GGACC	TNFRSF14	ncRNA	6
			chr1	1597014	-	AGACC	SLC35E2B	3'UTR	1,2,3,4,5,6,7,8,9			chr1	2980845	-	GAACT	LINC00982	ncRNA	1,3
			chr1	1597019	-	AGACC	SLC35E2B	3'UTR	1,2,3,4,5,6,7,8,9			chr1	2980851	-	GAACC	LINC00982	ncRNA	1,3
			chr1	1597055	-	AAACT	SLC35E2B	3'UTR	1,2,3,4,5,6,7,8,9			chr1	2980858	-	AGACT	LINC00982	ncRNA	1,3
			chr1	1597061	-	AAACT	SLC35E2B	3'UTR	1,2,3,4,5,6,7,8,9			chr1	2984406	-	GGACT	LINC00982	ncRNA	1,4
			chr1	1597071	-	AGACC	SLC35E2B	3'UTR	1,2,3,4,5,6,7,8,9			chr1	2984478	-	AAACC	LINC00982	ncRNA	1,4
			chr1	1597125	-	GGACA	SLC35E2B	3'UTR	3,4,6,9			chr1	3394633	+	GGACA	ARHGEF16	ncRNA	4
			chr1	1622610	-	GAACC	SLC35E2B	5'UTR	4,6			chr1	3654791	-	AAACC	TP73-AS1	ncRNA	8
			chr1	1622615	-	GAACT	SLC35E2B	5'UTR	4,6			chr1	3654815	-	AGACT	TP73-AS1	ncRNA	1,2,3,6,7,8
			chr1	1622652	-	AAACT	SLC35E2B	5'UTR	4,6			chr1	3654844	-	AAACC	TP73-AS1	ncRNA	1,2,3,6,7,8
			chr1	1675885	-	GAACC	SLC35E2	5'UTR	4			chr1	3654849	-	AGACA	TP73-AS1	ncRNA	1,2,3,6,7,8
			chr1	1675890	-	GAACT	SLC35E2	5'UTR	4			chr1	3655230	-	GGACC	TP73-AS1	ncRNA	7
			chr1	1675927	-	AAACT	SLC35E2	5'UTR	4			chr1	3662192	-	AGACA	TP73-AS1	ncRNA	9
			chr1	1682793	-	AAACT	NADK	3'UTR	1,2,6,7			chr1	3662203	-	GAACA	TP73-AS1	ncRNA	9
			chr1	1682834	-	GAACT	NADK	3'UTR	1,2,3,4,5,6,7,8,9			chr1	3662271	-	GGACC	TP73-AS1	ncRNA	9
			chr1	1682849	-	GAACA	NADK	3'UTR	1,2,3,4,5,6,7,8,9			chr1	3662301	-	GAACA	TP73-AS1	ncRNA	4,9
			chr1	1682910	-	GGACC	NADK	3'UTR	1,2,3,4,5,6,7,8,9			chr1	3662804	-	GGACT	TP73-AS1	ncRNA	1,2,6,7,8
			chr1	1683003	-	AAACC	NADK	3'UTR	4,8			chr1	3662929	-	AAACC	TP73-AS1	ncRNA	6
			chr1	1683019	-	GGACT	NADK	3'UTR	4			chr1	3662992	-	GGACA	TP73-AS1	ncRNA	6,9
			chr1	1849288	-	GAACT	TMEM52	3'UTR	9			chr1	3663139	-	GAACA	TP73-AS1	ncRNA	6
			chr1	1849303	-	GGACC	TMEM52	3'UTR	9			chr1	3663152	-	GGACC	TP73-AS1	ncRNA	6
			chr1	1849389	-	AGACC	TMEM52	CDS	5,9			chr1	3663198	-	AGACC	TP73-AS1	ncRNA	2,3,4,6,7,9
			chr1	1849423	-	AAACC	TMEM52	CDS	5,9			chr1	3663215	-	GGACA	TP73-AS1	ncRNA	2,3,4,6,7,9
			chr1	1961554	+	AGACA	GABRD	CDS	1			chr1	3663314	-	GGACC	TP73-AS1	ncRNA	1,2,5,6,7,8,9
			chr1	1961636	+	AGACA	GABRD	CDS	1,2			chr1	3821991	+	AGACT	LINC01134	ncRNA	9
			chr1	2005154	+	AGACA	PRKCZ	5'UTR	1			chr1	3822000	+	GGACT	LINC01134	ncRNA	9
			chr1	2005186	+	GGACA	PRKCZ	5'UTR	1			chr1	3822033	+	AAACT	LINC01134	ncRNA	9
			chr1	2005191	+	GGACA	PRKCZ	5'UTR	1			chr1	6267743	+	AGACT	RNF207	ncRNA	3
			chr1	2116143	-	GGACT	C1orf86	3'UTR	4			chr1	6267756	+	GAACA	RNF207	ncRNA	3
			chr1	2116159	-	GGACC	C1orf86	3'UTR	1,2,3,4,6,7,8,9			chr1	6267763	+	GGACT	RNF207	ncRNA	3
			chr1	2116234	-	GGACT	C1orf86	3'UTR	1,2,3,4,6,7,8,9			chr1	6267781	+	AGACA	RNF207	ncRNA	3
			chr1	2116472	+	GGACA	PRKCZ	3'UTR	1			chr1	6267852	+	GGACC	RNF207	ncRNA	3
			chr1	2116555	+	GGACA	PRKCZ	3'UTR	1,2,4,6			chr1	6270823	+	GGACA	RNF207	ncRNA	3
			chr1	2116573	+	AGACC	PRKCZ	3'UTR	1,2,4,6,9			chr1	6592471	-	AGACC	NOL9	ncRNA	8
			chr1	2116613	+	GAACA	PRKCZ	3'UTR	2,6,8,9			chr1	11826828	+	AGACC	C1orf167	ncRNA	9
			chr1	2116661	+	GAACT	PRKCZ	3'UTR	6,8,9			chr1	11826840	+	GGACA	C1orf167	ncRNA	9
			chr1	2116699	+	GGACC	PRKCZ	3'UTR	1,6,8,9			chr1	11826846	+	GGACC	C1orf167	ncRNA	9
			chr1	2116752	+	AAACA	PRKCZ	3'UTR	1,2,4,6,8			chr1	11907530	+	AAACC	NPPA-AS1	ncRNA	9
			chr1	2116757	+	GAACT	PRKCZ	3'UTR	1,2,4,6,8			chr1	11907594	+	AGACT	NPPA-AS1	ncRNA	6,9
			chr1	2160951	+	GGACT	SKI	CDS	1,2,3,4,6,7,8,9			chr1	15442549	-	AAACT	TMEM51-AS1	ncRNA	2
			chr1	2161011	+	GAACC	SKI	CDS	1,2,3,4,5,6,7,8,9			chr1	15442574	-	GAACT	TMEM51-AS1	ncRNA	2
			chr1	2161016	+	GGACC	SKI	CDS	1,2,3,4,5,6,7,8,9			chr1	16160814	-	AAACT	RP11-169K16.9	ncRNA	1
			chr1	2238472	+	GAACA	SKI	3'UTR	7,9			chr1	16161992	-	AAACC	RP11-169K16.9	ncRNA	9
			chr1	2238511	+	AAACC	SKI	3'UTR	7,9			chr1	16162020	-	GGACT	RP11-169K16.9	ncRNA	9
			chr1	2238523	+	AGACT	SKI	3'UTR	1,3,9			chr1	16162038	-	AAACC	RP11-169K16.9	ncRNA	9
			chr1	2238598	+	AGACC	SKI	3'UTR	1,3,7			chr1	16162079	-	AGACT	RP11-169K16.9	ncRNA	9
			chr1	2238684	+	GGACA	SKI	3'UTR	2,4,6,7,8,9			chr1	16788539	+	AAACT	RP4-798A10.2	ncRNA	8
			chr1	2238728	+	GGACC	SKI	3'UTR	3,4,5,6,7,8,9			chr1	16788551	+	GGACC	RP4-798A10.2	ncRNA	8
			chr1	2238764	+	GGACA	SKI	3'UTR	3,5,7,9			chr1	16788569	+	AAACT	RP4-798A10.2	ncRNA	8
			chr1	2238791	+	GAACA	SKI	3'UTR	3,5,7,9			chr1	16788581	+	AAACC	RP4-798A10.2	ncRNA	8
			chr1	2239172	+	GAACT	SKI	3'UTR	1,3,5,6,7,8,9			chr1	16794248	-	AAACA	CROCCP3	ncRNA	1,2,4,6,8,9
			chr1	2239219	+	GAACT	SKI	3'UTR	1,2,3,4,6,8,9			chr1	16794275	-	AGACA	CROCCP3	ncRNA	1,2,4,6,8,9
			chr1	2239277	+	AAACC	SKI	3'UTR	1,2,3,4,5,6,7,8,9			chr1	16794323	-	AGACT	CROCCP3	ncRNA	1,2,4,6,8,9
			chr1	2239299	+	GAACA	SKI	3'UTR	1,2,3,4,5,6,7,8,9			chr1	16794355	-	GGACC	CROCCP3	ncRNA	1,6,9
			chr1	2239332	+	AAACT	SKI	3'UTR	2,3,4,5,6,7			chr1	16928789	-	AGACT	NBPF1	ncRNA	2,4,9
			chr1	2239337	+	GAACT	SKI	3'UTR	2,3,4,5,6,7			chr1	16928847	-	GGACA	NBPF1	ncRNA	1,2,4,9
			chr1	2239723	+	AGACC	SKI	3'UTR	1,2,3,4,6,7,8,9			chr1	16928862	-	AAACT	NBPF1	ncRNA	1,2,4,9
			chr1	2239730	+	AGACT	SKI	3'UTR	1,2,3,4,6,7,8,9			chr1	16928891	-	AGACT	NBPF1	ncRNA	1,2,4,9
			chr1	2239851	+	GGACA	SKI	3'UTR	1			chr1	16944830	-	AAACA	CROCCP2	ncRNA	7
			chr1	2334571	+	GGACT	RER1	3'UTR	1,2,3,4,5,6,7,8			chr1	16944868	-	GGACT	CROCCP2	ncRNA	3,6,7
			chr1	2334598	+	GAACA	RER1	3'UTR	1,2,3,4,5,6,7,8			chr1	16974565	+	AGACC	MST1P2	ncRNA	5
			chr1	2334726	+	AAACT	RER1	3'UTR	1,3,4,6,7,8			chr1	17018670	-	GGACT	ESPNP	ncRNA	4
			chr1	2334738	+	AAACC	RER1	3'UTR	1,3,4,6,7,8			chr1	17018677	-	GAACC	ESPNP	ncRNA	4
			chr1	2335013	+	GAACT	RER1	3'UTR	7			chr1	17083608	-	GGACT	MST1L	ncRNA	5
			chr1	2335125	+	AAACT	RER1	3'UTR	1,3			chr1	17083664	-	AGACT	MST1L	ncRNA	5,6,9
			chr1	2336734	-	GAACA	PEX10	3'UTR	4			chr1	17083669	-	GGACA	MST1L	ncRNA	5,6,9
			chr1	2336804	-	GGACT	PEX10	3'UTR	2,9			chr1	17083689	-	AAACT	MST1L	ncRNA	5,6,9
			chr1	2435509	+	GGACC	PLCH2	CDS	1			chr1	17083694	-	GGACA	MST1L	ncRNA	5,6,9
			chr1	2435541	+	GGACA	PLCH2	CDS	1			chr1	17083736	-	AGACT	MST1L	ncRNA	4,5,6,9
			chr1	2435559	+	AGACA	PLCH2	CDS	1			chr1	17083758	-	GGACT	MST1L	ncRNA	4,5,6,9
			chr1	2435913	+	GAACC	PLCH2	CDS	1,4,8			chr1	17084980	-	GGACA	MST1L	ncRNA	4
			chr1	2435979	+	AGACC	PLCH2	CDS	1,2,4			chr1	20354932	+	GGACT	PLA2G5	ncRNA	3,5,9
			chr1	2436141	+	GGACT	PLCH2	CDS	1,2,4,6			chr1	20354955	+	GGACT	PLA2G5	ncRNA	3,5,9
			chr1	2436226	+	AGACT	PLCH2	CDS	1,2,4,6			chr1	20975110	-	AGACA	PINK1-AS	ncRNA	2,3,4,6,8
			chr1	2436257	+	GGACA	PLCH2	CDS	1,2,4,6			chr1	20975131	-	GGACT	PINK1-AS	ncRNA	2,3,4,6,8
			chr1	2436487	+	AGACT	PLCH2	CDS	2			chr1	20975174	-	GGACA	PINK1-AS	ncRNA	2,3,4,6,7,8,9
			chr1	2436511	+	GGACC	PLCH2	CDS	2			chr1	20975251	-	GAACT	PINK1-AS	ncRNA	7,8,9
			chr1	2436723	+	AAACA	PLCH2	3'UTR	1			chr1	20975293	-	GAACA	PINK1-AS	ncRNA	2,6,7,8,9
			chr1	2436745	+	AAACT	PLCH2	3'UTR	1			chr1	20975310	-	GGACT	PINK1-AS	ncRNA	2,6,7,8,9
			chr1	2440075	-	GAACC	PANK4	3'UTR	1,2,3,8			chr1	20975332	-	AGACC	PINK1-AS	ncRNA	2,6,7,8,9
			chr1	2440218	-	AAACT	PANK4	3'UTR	1,2,3,4,6,7,9			chr1	20975353	-	AGACC	PINK1-AS	ncRNA	2,6,7,8,9
			chr1	2440268	-	GGACT	PANK4	3'UTR	1,7,8,9			chr1	20975382	-	GAACC	PINK1-AS	ncRNA	2,8,9
			chr1	2495080	+	GGACA	TNFRSF14	3'UTR	1,2,3,4,5,6,7,8,9			chr1	20975397	-	GAACT	PINK1-AS	ncRNA	2,8,9
			chr1	2495115	+	GGACT	TNFRSF14	3'UTR	1,2,3,4,5,6,7,8,9			chr1	22356968	+	AGACC	LINC00339	ncRNA	1,2
			chr1	2495213	+	AAACA	TNFRSF14	3'UTR	7			chr1	22356981	+	AGACT	LINC00339	ncRNA	1,2,7,9
			chr1	3328598	+	GGACC	PRDM16	CDS	4			chr1	22356993	+	AGACT	LINC00339	ncRNA	1,2,7,9
			chr1	3328608	+	GGACA	PRDM16	CDS	3,4			chr1	22357001	+	AGACC	LINC00339	ncRNA	1,2,7,9
			chr1	3328632	+	GGACC	PRDM16	CDS	3,4			chr1	22357090	+	GGACC	LINC00339	ncRNA	1,2,3,4,7,9
			chr1	3328638	+	GGACA	PRDM16	CDS	3,4			chr1	22357115	+	AGACC	LINC00339	ncRNA	1,2,3,4,7,9
			chr1	3328650	+	GGACA	PRDM16	CDS	3			chr1	22357140	+	AGACT	LINC00339	ncRNA	7
			chr1	3328668	+	GGACA	PRDM16	CDS	3			chr1	24408246	-	AAACC	MYOM3	ncRNA	7
			chr1	3350595	+	GAACA	PRDM16	3'UTR	3,4,6			chr1	24408268	-	AGACC	MYOM3	ncRNA	7
			chr1	3350634	+	AGACA	PRDM16	3'UTR	3,4,6			chr1	24408330	-	GAACT	MYOM3	ncRNA	7
			chr1	3350692	+	AGACA	PRDM16	3'UTR	3,4			chr1	24408335	-	GAACA	MYOM3	ncRNA	7
			chr1	3350870	+	AGACA	PRDM16	3'UTR	4			chr1	24409597	-	GGACT	MYOM3	ncRNA	7
			chr1	3351593	+	AGACA	PRDM16	3'UTR	3,6			chr1	24748571	+	GAACA	NIPAL3	ncRNA	2
			chr1	3351606	+	GAACA	PRDM16	3'UTR	3,6			chr1	24748589	+	AGACT	NIPAL3	ncRNA	2
			chr1	3351625	+	GAACC	PRDM16	3'UTR	3,6			chr1	25661894	-	AGACT	C1orf63	ncRNA	1,2,3,7,9
			chr1	3351645	+	AGACA	PRDM16	3'UTR	3,6			chr1	25661905	-	GAACT	C1orf63	ncRNA	1,2,3,7,9
			chr1	3355020	+	GAACA	PRDM16	3'UTR	3			chr1	25661930	-	AGACA	C1orf63	ncRNA	1,2,3,6,7,9
			chr1	3355042	+	AGACA	PRDM16	3'UTR	3			chr1	25661954	-	GAACA	C1orf63	ncRNA	1,2,3,6,7,9
			chr1	3355102	+	GGACT	PRDM16	3'UTR	3			chr1	25661978	-	GAACT	C1orf63	ncRNA	6
			chr1	3379949	+	AGACC	ARHGEF16	CDS	4,6,9			chr1	26210831	-	AGACC	STMN1	ncRNA	1
			chr1	3380010	+	GGACC	ARHGEF16	CDS	4,6,9			chr1	26210852	-	GGACT	STMN1	ncRNA	1
			chr1	3380061	+	GGACA	ARHGEF16	CDS	4			chr1	26211493	-	AGACT	STMN1	ncRNA	1
			chr1	3380067	+	GGACC	ARHGEF16	CDS	4			chr1	26211540	-	GAACC	STMN1	ncRNA	1
			chr1	3406692	-	GGACT	MEGF6	3'UTR	4			chr1	26211880	-	GGACC	STMN1	ncRNA	1
			chr1	3406781	-	GGACA	MEGF6	3'UTR	3,4,6,8,9			chr1	26211905	-	GAACT	STMN1	ncRNA	1
			chr1	3406788	-	GGACT	MEGF6	3'UTR	3,4,6,8,9			chr1	26211930	-	AGACC	STMN1	ncRNA	1
			chr1	3406851	-	GAACC	MEGF6	3'UTR	4,6,9			chr1	26394129	-	AGACC	TRIM63	ncRNA	3,7
			chr1	3545373	+	GGACT	TPRG1L	3'UTR	1,2,3,4,5,6,7,8,9			chr1	26798974	+	AAACT	HMGN2	ncRNA	2,3,6,7
			chr1	3545395	+	AGACA	TPRG1L	3'UTR	1,2,3,4,5,6,7,8,9			chr1	26798983	+	AAACC	HMGN2	ncRNA	2,3,6,7
			chr1	3545409	+	AGACT	TPRG1L	3'UTR	1,2,3,4,5,6,7,8,9			chr1	32525968	+	GGACT	KHDRBS1	ncRNA	4
			chr1	3546516	+	GGACT	TPRG1L	3'UTR	6,9			chr1	32525988	+	AAACT	KHDRBS1	ncRNA	4
			chr1	3546602	+	GGACT	TPRG1L	3'UTR	2,3,4,5,6,9			chr1	32525998	+	AGACT	KHDRBS1	ncRNA	4
			chr1	3546626	+	AGACA	TPRG1L	3'UTR	2			chr1	32526018	+	GGACT	KHDRBS1	ncRNA	4
			chr1	3649833	+	GGACA	TP73	3'UTR	2			chr1	32697380	-	GGACC	MTMR9LP	ncRNA	3,4,6,9
			chr1	3649854	+	GAACC	TP73	3'UTR	2			chr1	32697400	-	AAACC	MTMR9LP	ncRNA	3,4,6,9
			chr1	3650125	+	AAACA	TP73	3'UTR	2			chr1	32828110	-	AAACT	FAM229A	ncRNA	4
			chr1	3650185	+	GGACT	TP73	3'UTR	2			chr1	32828120	-	AGACA	FAM229A	ncRNA	4
			chr1	3650199	+	GGACT	TP73	3'UTR	2			chr1	32828130	-	GGACA	FAM229A	ncRNA	4
			chr1	3650206	+	GGACT	TP73	3'UTR	2			chr1	32828155	-	GGACA	FAM229A	ncRNA	2,4,8
			chr1	3650242	+	GGACC	TP73	3'UTR	2			chr1	32828170	-	GAACA	FAM229A	ncRNA	2,4,8
			chr1	3703456	-	GGACC	LRRC47	CDS	4			chr1	32828200	-	GGACT	FAM229A	ncRNA	2,8
			chr1	3731351	-	GAACA	CEP104	3'UTR	4			chr1	34335811	+	AAACA	RP5-1007G16.1	ncRNA	9
			chr1	3731392	-	GAACT	CEP104	3'UTR	4			chr1	34335859	+	GGACA	RP5-1007G16.1	ncRNA	9
			chr1	3731754	-	GGACC	CEP104	3'UTR	2,9			chr1	35442144	-	GGACT	RP11-244H3.1	ncRNA	2,6
			chr1	3800122	+	GAACA	DFFB	CDS	1			chr1	35901140	-	AAACT	KIAA0319L	ncRNA	6,8,9
			chr1	3800142	+	GGACT	DFFB	CDS	1			chr1	35901146	-	GGACT	KIAA0319L	ncRNA	6,8,9
			chr1	3800181	+	GAACC	DFFB	CDS	1			chr1	35901177	-	AGACA	KIAA0319L	ncRNA	6,8,9
			chr1	3800188	+	AAACT	DFFB	CDS	1			chr1	38478411	+	GGACT	UTP11L	ncRNA	7
			chr1	3800216	+	AAACC	DFFB	CDS	1			chr1	40723362	-	GAACA	RP1-39G22.7	ncRNA	1,2,6,7,9
			chr1	3801781	+	GAACA	DFFB	3'UTR	4,8			chr1	40723367	-	GGACT	RP1-39G22.7	ncRNA	1,2,6,7,9
			chr1	3807246	-	AGACA	C1orf174	CDS	2,4			chr1	40723431	-	GAACT	RP1-39G22.7	ncRNA	1,2,6,7,9
			chr1	3807322	-	AAACA	C1orf174	CDS	1,2,3,4,6,7,8,9			chr1	41454248	+	AAACA	CTPS1	ncRNA	5
			chr1	3807348	-	AGACT	C1orf174	CDS	1,2,3,4,6,7,8,9			chr1	42313840	-	GGACT	HIVEP3	ncRNA	8
			chr1	4842657	+	AGACA	AJAP1	3'UTR	1,2,4			chr1	42313895	-	AGACC	HIVEP3	ncRNA	8
			chr1	4842662	+	AAACC	AJAP1	3'UTR	1,2,4			chr1	43660359	-	GAACT	EBNA1BP2	ncRNA	5
			chr1	4842669	+	AAACT	AJAP1	3'UTR	1,2,4			chr1	43660379	-	GAACT	EBNA1BP2	ncRNA	5
			chr1	4842727	+	AAACT	AJAP1	3'UTR	1,2,4			chr1	43660432	-	AAACT	EBNA1BP2	ncRNA	5
			chr1	4842902	+	AAACC	AJAP1	3'UTR	1			chr1	43715951	-	AAACA	EBNA1BP2	ncRNA	5
			chr1	4842928	+	GAACC	AJAP1	3'UTR	1			chr1	43716009	-	GGACA	EBNA1BP2	ncRNA	5
			chr1	4851171	+	GAACT	AJAP1	3'UTR	1			chr1	43716019	-	AAACT	EBNA1BP2	ncRNA	5
			chr1	5946998	-	AGACA	NPHP4	3'UTR	9			chr1	46807600	+	GAACC	NSUN4	ncRNA	9
			chr1	5947002	-	GGACA	NPHP4	3'UTR	9			chr1	46807726	+	GGACC	NSUN4	ncRNA	9
			chr1	6052748	+	GAACC	KCNAB2	5'UTR	1			chr1	46807735	+	GAACT	NSUN4	ncRNA	9
			chr1	6158604	+	AAACC	KCNAB2	CDS	6			chr1	46807780	+	AAACT	NSUN4	ncRNA	9
			chr1	6158621	+	GGACT	KCNAB2	CDS	6			chr1	53538820	+	GGACT	PODN	ncRNA	6
			chr1	6158658	+	GGACA	KCNAB2	3'UTR	3,6,8			chr1	53538864	+	GAACT	PODN	ncRNA	6,9
			chr1	6158744	+	AAACA	KCNAB2	3'UTR	1,6,8			chr1	53538895	+	GGACA	PODN	ncRNA	6,9
			chr1	6158793	+	AGACA	KCNAB2	3'UTR	6			chr1	53539159	+	AGACC	PODN	ncRNA	9
			chr1	6158815	+	GGACA	KCNAB2	3'UTR	6			chr1	53539208	+	GAACC	PODN	ncRNA	9
			chr1	6159633	+	AGACT	KCNAB2	3'UTR	6			chr1	53539246	+	GAACC	PODN	ncRNA	9
			chr1	6161149	+	AGACT	KCNAB2	3'UTR	6,8			chr1	54691500	-	AAACC	SSBP3	ncRNA	6
			chr1	6161179	+	AGACT	KCNAB2	3'UTR	6,8			chr1	54691539	-	AAACA	SSBP3	ncRNA	4,5,6,7,8
			chr1	6161185	+	AGACC	KCNAB2	3'UTR	3,4,6,8			chr1	54691553	-	GGACA	SSBP3	ncRNA	4,5,6,7,8
			chr1	6161236	+	AAACC	KCNAB2	3'UTR	3,4,8			chr1	54691582	-	AGACT	SSBP3	ncRNA	1,4,5,6,7,8
			chr1	6165073	-	GGACT	CHD5	3'UTR	9			chr1	54691595	-	GGACT	SSBP3	ncRNA	1,4,5,6,7,8
			chr1	6165103	-	AGACC	CHD5	3'UTR	9			chr1	54691924	-	GGACA	SSBP3	ncRNA	8
			chr1	6165141	-	GAACC	CHD5	3'UTR	1,2,9			chr1	54691962	-	AGACC	SSBP3	ncRNA	8
			chr1	6165186	-	GAACA	CHD5	3'UTR	1,2,9			chr1	54691998	-	GGACC	SSBP3	ncRNA	8
			chr1	6165192	-	AGACT	CHD5	3'UTR	1,2,9			chr1	54692204	-	GGACA	SSBP3	ncRNA	3,4,5,6
			chr1	6283113	-	GGACT	ICMT	3'UTR	1,2,3,4,6,7,8,9			chr1	54692209	-	AAACT	SSBP3	ncRNA	3,4,5,6,7
			chr1	6283150	-	GGACT	ICMT	3'UTR	1,2,3,4,6,7,8,9			chr1	55354298	+	GGACT	RP11-67L3.4	ncRNA	9
			chr1	6283159	-	AAACC	ICMT	3'UTR	1,2,3,4,5,6,7,8,9			chr1	55354320	+	GGACC	RP11-67L3.4	ncRNA	9
			chr1	6283180	-	AAACA	ICMT	3'UTR	1,2,3,4,5,6,7,8,9			chr1	55354373	+	AAACT	RP11-67L3.4	ncRNA	9
			chr1	6283195	-	AGACT	ICMT	3'UTR	1,2,3,4,5,6,7,8,9			chr1	55354397	+	AAACA	RP11-67L3.4	ncRNA	9
			chr1	6283935	-	GAACT	ICMT	3'UTR	1,2,3,4,7,9			chr1	55354417	+	AGACT	RP11-67L3.4	ncRNA	9
			chr1	6283941	-	AGACA	ICMT	3'UTR	1,2,3,4,7,9			chr1	58328429	+	AAACT	DAB1-AS1	ncRNA	9
			chr1	6283946	-	GGACT	ICMT	3'UTR	1,2,3,4,7,9			chr1	58328448	+	AGACT	DAB1-AS1	ncRNA	9
			chr1	6284679	-	AGACC	ICMT	3'UTR	3			chr1	58328470	+	AAACA	DAB1-AS1	ncRNA	9
			chr1	6284685	-	AAACA	ICMT	3'UTR	3			chr1	58328476	+	GGACA	DAB1-AS1	ncRNA	9
			chr1	6284783	-	GGACT	ICMT	3'UTR	1,2,3,4,5,6,7,8,9			chr1	58328484	+	AGACT	DAB1-AS1	ncRNA	9
			chr1	6284801	-	GGACT	ICMT	3'UTR	1,2,3,4,5,6,7,8,9			chr1	58328520	+	AAACT	DAB1-AS1	ncRNA	9
			chr1	6284857	-	GGACC	ICMT	3'UTR	1,2,3,5,8,9			chr1	59597853	-	AAACA	RP11-470E16.1	ncRNA	7
			chr1	6284930	-	GAACA	ICMT	3'UTR	5,9			chr1	59597863	-	GGACT	RP11-470E16.1	ncRNA	7
			chr1	6285084	-	AAACT	ICMT	3'UTR	1,2,3,4,5,6,7,8,9			chr1	59597876	-	GAACA	RP11-470E16.1	ncRNA	7
			chr1	6285089	-	GGACA	ICMT	3'UTR	1,2,3,4,5,6,7,8,9			chr1	64572617	-	AGACC	RP11-24J23.2	ncRNA	9
			chr1	6285147	-	GGACC	ICMT	CDS	1,2,3,4,6,7,8,9			chr1	64572635	-	GAACT	RP11-24J23.2	ncRNA	9
			chr1	6309023	-	GGACA	GPR153	3'UTR	5,8			chr1	64572643	-	GGACA	RP11-24J23.2	ncRNA	9
			chr1	6309044	-	AGACA	GPR153	3'UTR	5,8			chr1	64572650	-	GGACT	RP11-24J23.2	ncRNA	9
			chr1	6309051	-	GAACC	GPR153	3'UTR	5,8			chr1	64572682	-	AAACT	RP11-24J23.2	ncRNA	9
			chr1	6521418	-	AGACA	TNFRSF25	3'UTR	1,2			chr1	71702951	+	AGACT	ZRANB2-AS2	ncRNA	9
			chr1	6521525	-	AGACT	TNFRSF25	CDS	1,2,8			chr1	71702958	+	AAACT	ZRANB2-AS2	ncRNA	9
			chr1	6527187	-	AGACT	PLEKHG5	3'UTR	1,2			chr1	71702980	+	GAACA	ZRANB2-AS2	ncRNA	9
			chr1	6527197	-	AGACT	PLEKHG5	3'UTR	1,2			chr1	71703005	+	AGACT	ZRANB2-AS2	ncRNA	9
			chr1	6527462	-	GGACT	PLEKHG5	3'UTR	1,2,3,9			chr1	76252452	+	GGACT	RABGGTB	ncRNA	6
			chr1	6528410	-	AGACT	PLEKHG5	CDS	2,8,9			chr1	76252470	+	AGACT	RABGGTB	ncRNA	6
			chr1	6528449	-	GGACT	PLEKHG5	CDS	2,3,8,9			chr1	76252506	+	GAACT	RABGGTB	ncRNA	6
			chr1	6584607	-	GAACA	NOL9	3'UTR	1,3,8,9			chr1	76252528	+	GAACA	RABGGTB	ncRNA	6
			chr1	6584621	-	GAACT	NOL9	3'UTR	1,2,3,4,6,7,8,9			chr1	89728149	-	AAACA	GBP5	ncRNA	6
			chr1	6584627	-	GGACC	NOL9	3'UTR	1,2,3,4,6,7,8,9			chr1	89728159	-	GAACA	GBP5	ncRNA	6
			chr1	6584670	-	AGACC	NOL9	3'UTR	1,2,3,4,6,7,8,9			chr1	89728192	-	AAACA	GBP5	ncRNA	6
			chr1	6584678	-	GGACT	NOL9	3'UTR	1,2,3,4,6,7,8,9			chr1	89887109	+	AGACT	GBP1P1	ncRNA	6,8
			chr1	6584703	-	AGACT	NOL9	3'UTR	1,2,3,4,6,7,8,9			chr1	91248631	-	GGACT	RP4-665J23.1	ncRNA	1,5,7
			chr1	6585581	-	AAACT	NOL9	3'UTR	1,2,3,4,7,8,9			chr1	91248638	-	AGACT	RP4-665J23.1	ncRNA	1,5,7
			chr1	6585615	-	GGACC	NOL9	3'UTR	1,2,3,4,7,8,9			chr1	91248737	-	GAACT	RP4-665J23.1	ncRNA	1,2,7
			chr1	6585644	-	AAACA	NOL9	3'UTR	1,2,3,4,7,8,9			chr1	91486458	-	AAACA	ZNF644	ncRNA	2
			chr1	6585664	-	GAACA	NOL9	3'UTR	8			chr1	91486475	-	AAACT	ZNF644	ncRNA	2
			chr1	6585674	-	AAACA	NOL9	3'UTR	8			chr1	91486500	-	AGACT	ZNF644	ncRNA	2
			chr1	6585844	-	AGACA	NOL9	3'UTR	1,6			chr1	92655944	+	GGACA	RP4-621B10.8	ncRNA	2
			chr1	6585887	-	AAACT	NOL9	3'UTR	1,3,5,6,7,8,9			chr1	92655980	+	AGACC	RP4-621B10.8	ncRNA	2
			chr1	6585941	-	AGACC	NOL9	CDS	1,3,5,6,7,8,9			chr1	92656011	+	GGACA	RP4-621B10.8	ncRNA	1,2
			chr1	6585953	-	AAACC	NOL9	CDS	1,3,5,6,7,8,9			chr1	92656017	+	AGACT	RP4-621B10.8	ncRNA	1,2
			chr1	6592553	-	AGACT	NOL9	CDS	1,3,6			chr1	92656041	+	AAACA	RP4-621B10.8	ncRNA	1,2
			chr1	6592573	-	AAACT	NOL9	CDS	1,3,6			chr1	92656071	+	AAACA	RP4-621B10.8	ncRNA	1,2
			chr1	6592579	-	GGACA	NOL9	CDS	1,3,6			chr1	93727844	-	AGACT	RP4-717I23.3	ncRNA	2,6,8,9
			chr1	6640902	+	GGACT	ZBTB48	CDS	1,4,6			chr1	93727874	-	GGACT	RP4-717I23.3	ncRNA	1,2,4,6,8,9
			chr1	6640941	+	GAACC	ZBTB48	CDS	1,4,6			chr1	93727880	-	GGACT	RP4-717I23.3	ncRNA	1,2,4,6,8,9
			chr1	6641021	+	AAACT	ZBTB48	CDS	1,2,3,4,5,6,7,8,9			chr1	93727887	-	AGACT	RP4-717I23.3	ncRNA	1,2,4,6,8,9
			chr1	6641032	+	GGACA	ZBTB48	CDS	1,2,3,4,5,6,7,8,9			chr1	93804263	-	AAACA	RP4-717I23.3	ncRNA	4
			chr1	6641085	+	GAACA	ZBTB48	CDS	2,3,4,5,6,7,8,9			chr1	93804286	-	AAACT	RP4-717I23.3	ncRNA	4
			chr1	6641135	+	GGACT	ZBTB48	CDS	3,4,6,8,9			chr1	93804308	-	AAACT	RP4-717I23.3	ncRNA	4
			chr1	6649182	+	AGACT	ZBTB48	CDS	1,2,3,4,5,7,8,9			chr1	93804318	-	AAACT	RP4-717I23.3	ncRNA	4
			chr1	6649259	+	GGACT	ZBTB48	CDS	1,2,3,4,5,6,7,8,9			chr1	94067949	+	GAACT	RP5-1033H22.2	ncRNA	4
			chr1	6649317	+	AAACC	ZBTB48	3'UTR	8			chr1	94067977	+	AGACC	RP5-1033H22.2	ncRNA	4
			chr1	6649332	+	GGACT	ZBTB48	3'UTR	8			chr1	94313117	+	AGACT	RP4-561L24.3	ncRNA	1
			chr1	6652850	-	GGACA	KLHL21	3'UTR	1,3,4,6,7,8			chr1	94313159	+	GGACT	RP4-561L24.3	ncRNA	1
			chr1	6652858	-	GAACA	KLHL21	3'UTR	1,3,4,6,7,8			chr1	95138760	-	AGACT	LINC01057	ncRNA	4,6
			chr1	6652896	-	AAACA	KLHL21	3'UTR	1,3,4,6,8			chr1	95138767	-	AAACT	LINC01057	ncRNA	4,6
			chr1	6652996	-	GGACC	KLHL21	3'UTR	1,2,4,6,7,8,9			chr1	95138797	-	GGACA	LINC01057	ncRNA	4,6
			chr1	6653010	-	GAACC	KLHL21	3'UTR	1,2,4,6,7,8,9			chr1	95393641	+	AGACT	RP4-639F20.1	ncRNA	1,4,6
			chr1	6653343	-	GGACA	KLHL21	3'UTR	2,3,4,5,7,8,9			chr1	95393657	+	AAACA	RP4-639F20.1	ncRNA	1,4,6
			chr1	6653444	-	GGACC	KLHL21	CDS	1,2,3,7,9			chr1	95393730	+	AAACT	RP4-639F20.1	ncRNA	1,4,6
			chr1	6653471	-	GGACC	KLHL21	CDS	1,2,3,7,9			chr1	95393738	+	AGACT	RP4-639F20.1	ncRNA	6
			chr1	6653492	-	GGACA	KLHL21	CDS	1,7,8,9			chr1	95393813	+	GGACA	RP4-639F20.1	ncRNA	6
			chr1	6653523	-	AGACC	KLHL21	CDS	1,7,8,9			chr1	95979970	+	AGACT	RP11-286B14.1	ncRNA	1
			chr1	6653575	-	GAACC	KLHL21	CDS	1,2,3,4,6,7,8,9			chr1	95980092	+	AAACA	RP11-286B14.1	ncRNA	1
			chr1	6653610	-	AGACT	KLHL21	CDS	1,2,3,4,6,7,9			chr1	95980108	+	AGACT	RP11-286B14.1	ncRNA	1
			chr1	6653644	-	GAACT	KLHL21	CDS	1,2,3,4,6,7			chr1	95980124	+	AAACA	RP11-286B14.1	ncRNA	1
			chr1	6655567	-	GGACA	KLHL21	CDS	7			chr1	95980128	+	AAACT	RP11-286B14.1	ncRNA	1
			chr1	6659124	-	GGACT	KLHL21	CDS	6			chr1	98510214	-	AAACT	MIR137HG	ncRNA	1
			chr1	6659141	-	AGACT	KLHL21	CDS	6			chr1	98510237	-	AAACT	MIR137HG	ncRNA	1
			chr1	6659179	-	GGACT	KLHL21	CDS	1,6			chr1	98510259	-	AGACT	MIR137HG	ncRNA	1
			chr1	6659203	-	GGACA	KLHL21	CDS	1,6			chr1	100151102	+	GAACT	PALMD	ncRNA	3
			chr1	6659231	-	AGACC	KLHL21	CDS	1			chr1	100151110	+	AAACT	PALMD	ncRNA	3
			chr1	6659296	-	GGACA	KLHL21	CDS	1			chr1	101552528	+	GGACA	RP11-421L21.3	ncRNA	3,6,7,8,9
			chr1	6659388	-	GGACT	KLHL21	CDS	1,2,4,6,7,8,9			chr1	101552596	+	AAACA	RP11-421L21.3	ncRNA	3,5,8,9
			chr1	6662422	-	GGACT	KLHL21	CDS	7			chr1	101552603	+	AAACA	RP11-421L21.3	ncRNA	3,5,8,9
			chr1	6662450	-	GGACT	KLHL21	CDS	7			chr1	104112452	+	GGACT	AMY2B	ncRNA	2
			chr1	6662459	-	GGACA	KLHL21	CDS	7			chr1	104112496	+	GGACC	AMY2B	ncRNA	2
			chr1	6680047	+	GGACA	PHF13	CDS	9			chr1	104113301	+	GGACT	AMY2B	ncRNA	1,2
			chr1	6680062	+	GGACA	PHF13	CDS	9			chr1	106161487	-	AGACA	RP11-251P6.1	ncRNA	9
			chr1	6680098	+	GGACA	PHF13	CDS	9			chr1	106161528	-	AGACA	RP11-251P6.1	ncRNA	9
			chr1	6680316	+	GGACT	PHF13	CDS	9			chr1	109757445	+	AGACA	SARS	ncRNA	1,4,5,6,8
			chr1	6680359	+	GGACA	PHF13	CDS	9			chr1	109757467	+	GAACC	SARS	ncRNA	4,6
			chr1	6680380	+	GGACA	PHF13	CDS	9			chr1	109757474	+	GAACT	SARS	ncRNA	1,2,3,4,6,7,8,9
			chr1	6680392	+	GGACT	PHF13	CDS	9			chr1	109757524	+	AAACC	SARS	ncRNA	1,2,3,4,6,7,8,9
			chr1	6681693	+	GGACT	PHF13	CDS	1,4,6,7			chr1	109757532	+	GAACC	SARS	ncRNA	1,2,3,4,6,7,8,9
			chr1	6681779	+	GAACC	PHF13	3'UTR	1,3,7,9			chr1	109780780	+	GAACC	SARS	ncRNA	7
			chr1	6681833	+	GGACA	PHF13	3'UTR	1,2,3,7,9			chr1	110915326	+	GGACT	RP5-1074L1.4	ncRNA	8,9
			chr1	6681853	+	AAACT	PHF13	3'UTR	1,2,3,7,9			chr1	112288983	+	GAACT	FAM212B-AS1	ncRNA	1
			chr1	6681933	+	GGACT	PHF13	3'UTR	6,9			chr1	112288988	+	GAACA	FAM212B-AS1	ncRNA	1
			chr1	6681938	+	GGACA	PHF13	3'UTR	6,9			chr1	112289034	+	GAACA	FAM212B-AS1	ncRNA	1
			chr1	6692990	+	AAACT	THAP3	CDS	2			chr1	112289217	+	GGACC	FAM212B-AS1	ncRNA	1
			chr1	6693101	+	GGACT	THAP3	CDS	1,2,4,8,9			chr1	112289249	+	AGACT	FAM212B-AS1	ncRNA	1
			chr1	6693113	+	AGACT	THAP3	CDS	1,2,4,8,9			chr1	112533425	+	AGACC	RP11-88H9.2	ncRNA	1,2
			chr1	6693209	+	GGACA	THAP3	3'UTR	3,4,6			chr1	112533438	+	GGACT	RP11-88H9.2	ncRNA	1,2
			chr1	6693228	+	GGACA	THAP3	3'UTR	4,6			chr1	112533452	+	GAACT	RP11-88H9.2	ncRNA	1,2
			chr1	6693273	+	AGACA	THAP3	3'UTR	1,4,6			chr1	112539216	+	AGACC	RP11-88H9.2	ncRNA	1,2
			chr1	6694440	+	GGACA	THAP3	3'UTR	8			chr1	112539231	+	GAACT	RP11-88H9.2	ncRNA	1,2
			chr1	6694449	+	GAACT	THAP3	3'UTR	8			chr1	112539244	+	AAACT	RP11-88H9.2	ncRNA	1,2
			chr1	6694462	+	AAACC	THAP3	3'UTR	8			chr1	112539275	+	AGACA	RP11-88H9.2	ncRNA	1,2
			chr1	6694696	-	GGACC	DNAJC11	CDS	1			chr1	113499780	+	GAACA	SLC16A1-AS1	ncRNA	2
			chr1	6694714	-	GGACC	DNAJC11	CDS	1			chr1	113499798	+	GGACC	SLC16A1-AS1	ncRNA	2
			chr1	6694763	-	AGACC	DNAJC11	CDS	1			chr1	113499832	+	AGACA	SLC16A1-AS1	ncRNA	2
			chr1	6695095	-	GGACA	DNAJC11	3'UTR	7			chr1	114366036	+	GGACA	RP5-1073O3.2	ncRNA	9
			chr1	6695446	+	GGACA	THAP3	3'UTR	1			chr1	114366109	+	AGACC	RP5-1073O3.2	ncRNA	9
			chr1	6695484	+	GAACT	THAP3	3'UTR	1			chr1	116948274	-	AGACA	ATP1A1OS	ncRNA	9
			chr1	6695500	+	AAACA	THAP3	3'UTR	1			chr1	116948302	-	GGACT	ATP1A1OS	ncRNA	9
			chr1	6695522	-	AGACT	DNAJC11	3'UTR	1,2,3,5,6,7,8,9			chr1	117035705	-	AGACT	RP5-1086K13.1	ncRNA	4
			chr1	6695527	-	GAACC	DNAJC11	3'UTR	1,2,3,5,6,7,8,9			chr1	117035755	-	GAACC	RP5-1086K13.1	ncRNA	4
			chr1	6695548	-	GGACT	DNAJC11	3'UTR	1,2,3,4,5,6,7,8,9			chr1	117035783	-	AAACC	RP5-1086K13.1	ncRNA	4
			chr1	6695580	-	AGACA	DNAJC11	3'UTR	1,2,3,4,6,7,8,9			chr1	117035854	-	GAACA	RP5-1086K13.1	ncRNA	4
			chr1	6695588	-	GGACA	DNAJC11	3'UTR	1,2,3,4,6,7,8,9			chr1	117035923	-	AGACA	RP5-1086K13.1	ncRNA	4
			chr1	6695654	-	AGACA	DNAJC11	3'UTR	1,3			chr1	120139215	-	AAACT	GAPDHP33	ncRNA	1
			chr1	6695660	-	AAACC	DNAJC11	3'UTR	1,3			chr1	120139238	-	AGACT	GAPDHP33	ncRNA	1
			chr1	6947860	+	AGACA	CAMTA1	3'UTR	8			chr1	120139278	-	GGACT	GAPDHP33	ncRNA	1
			chr1	6947892	+	AAACC	CAMTA1	3'UTR	8			chr1	121133703	+	GAACA	RP11-343N15.5	ncRNA	6
			chr1	6947909	+	GAACC	CAMTA1	3'UTR	8			chr1	121133737	+	AAACC	RP11-343N15.5	ncRNA	3,6
			chr1	7798216	+	AGACA	CAMTA1	CDS	8			chr1	121133743	+	AGACA	RP11-343N15.5	ncRNA	3,6
			chr1	7798244	+	GGACT	CAMTA1	CDS	8			chr1	121133750	+	AAACT	RP11-343N15.5	ncRNA	3,6
			chr1	7798257	+	GAACT	CAMTA1	CDS	8			chr1	121133759	+	AGACA	RP11-343N15.5	ncRNA	3
			chr1	7826546	+	GAACT	CAMTA1	CDS	9			chr1	121133765	+	AGACT	RP11-343N15.5	ncRNA	3
			chr1	7826554	+	AGACA	CAMTA1	CDS	9			chr1	121133773	+	AAACA	RP11-343N15.5	ncRNA	3
			chr1	7826596	+	AGACT	CAMTA1	3'UTR	1,2,4,6,8,9			chr1	121133967	+	GAACT	RP11-343N15.5	ncRNA	2,4,8
			chr1	7826624	+	AGACA	CAMTA1	3'UTR	1,2,4,6,8			chr1	121134006	+	AAACA	RP11-343N15.5	ncRNA	2,4,8
			chr1	7826762	+	GGACA	CAMTA1	3'UTR	1,2			chr1	121134026	+	AAACA	RP11-343N15.5	ncRNA	2,4,8
			chr1	7826786	+	AGACA	CAMTA1	3'UTR	1,2			chr1	121134039	+	AGACT	RP11-343N15.5	ncRNA	2,4,8
			chr1	7826796	+	GAACT	CAMTA1	3'UTR	1,2			chr1	143378273	+	GAACT	RP11-435B5.5	ncRNA	6
			chr1	7826829	+	AGACA	CAMTA1	3'UTR	2			chr1	143378303	+	AGACT	RP11-435B5.5	ncRNA	6
			chr1	7832847	+	AGACT	VAMP3	5'UTR	4			chr1	143913901	+	GGACC	SRGAP2B	ncRNA	2
			chr1	7832870	+	GGACC	VAMP3	5'UTR	2,4			chr1	144300662	-	AAACT	LINC00623	ncRNA	1,2
			chr1	7832940	+	AAACT	VAMP3	5'UTR	2			chr1	144300669	-	AGACA	LINC00623	ncRNA	1,2
			chr1	7833128	+	AAACA	VAMP3	5'UTR	1,2,4			chr1	144300674	-	GAACT	LINC00623	ncRNA	1,2
			chr1	7833195	+	GAACA	VAMP3	5'UTR	1,2,4,6			chr1	144300707	-	GGACC	LINC00623	ncRNA	1,2
			chr1	7833212	+	GGACA	VAMP3	5'UTR	1,2,4,6			chr1	144300715	-	AAACT	LINC00623	ncRNA	1,2,4
			chr1	7841047	+	AAACA	VAMP3	3'UTR	6			chr1	144300732	-	GAACC	LINC00623	ncRNA	1,2,4
			chr1	7841075	+	AGACA	VAMP3	3'UTR	6			chr1	144301122	-	GGACT	LINC00623	ncRNA	1,5,6
			chr1	7841081	+	AGACT	VAMP3	3'UTR	6			chr1	144480891	-	AAACT	RP11-640M9.1	ncRNA	1
			chr1	7841123	+	AAACT	VAMP3	3'UTR	6			chr1	144480898	-	AGACA	RP11-640M9.1	ncRNA	1
			chr1	7841180	+	GGACA	VAMP3	3'UTR	6			chr1	144480903	-	GAACT	RP11-640M9.1	ncRNA	1
			chr1	7887468	+	GAACT	PER3	CDS	1,2,4,5,9			chr1	144480936	-	GGACC	RP11-640M9.1	ncRNA	1,2
			chr1	8073297	-	AAACA	ERRFI1	CDS	3,5			chr1	144480944	-	AAACT	RP11-640M9.1	ncRNA	1,2
			chr1	8073332	-	AAACA	ERRFI1	CDS	1,2,3,4,5,6			chr1	144480961	-	GAACC	RP11-640M9.1	ncRNA	1,2
			chr1	8073340	-	AGACT	ERRFI1	CDS	1,2,3,4,5,6			chr1	144481064	-	AGACC	RP11-640M9.1	ncRNA	2
			chr1	8073410	-	AAACA	ERRFI1	CDS	1,2,3,4,5,6,8			chr1	144481072	-	AGACA	RP11-640M9.1	ncRNA	2
			chr1	8073445	-	GGACA	ERRFI1	CDS	1,3,4,5,6,7,8			chr1	144481351	-	GGACT	RP11-640M9.1	ncRNA	1,2,5,6
			chr1	8073556	-	GAACA	ERRFI1	CDS	1,5,6,9			chr1	144835639	-	AGACT	RP4-791M13.3	ncRNA	1,3,7
			chr1	8073561	-	AGACA	ERRFI1	CDS	1,5,6,9			chr1	144835653	-	AAACC	RP4-791M13.3	ncRNA	1,3,7
			chr1	8074044	-	GGACA	ERRFI1	CDS	1,2,3,4,5,6,9			chr1	144835672	-	GAACA	RP4-791M13.3	ncRNA	1,3,7
			chr1	8074105	-	AGACT	ERRFI1	CDS	1,2,3,4,5,6,7,8,9			chr1	144836201	-	AAACC	PDE4DIP	ncRNA	7
			chr1	8074120	-	AGACT	ERRFI1	CDS	1,2,3,4,5,6,7,8,9			chr1	144836246	-	GGACA	PDE4DIP	ncRNA	2,3,7
			chr1	8074156	-	AGACT	ERRFI1	CDS	1,2,4,5,6,7,8,9			chr1	144836277	-	GGACA	PDE4DIP	ncRNA	2,3,7
			chr1	8074255	-	AAACT	ERRFI1	CDS	1,3,6			chr1	144836284	-	AAACA	PDE4DIP	ncRNA	2,3,7
			chr1	8074308	-	AAACT	ERRFI1	CDS	3			chr1	144837202	-	GAACT	PDE4DIP	ncRNA	3
			chr1	8074858	-	GGACT	ERRFI1	3'UTR	4			chr1	145018424	+	GGACT	RP11-326G21.1	ncRNA	1,2,6,8,9
			chr1	8074913	-	GAACA	ERRFI1	3'UTR	4			chr1	145018433	+	AGACA	RP11-326G21.1	ncRNA	1,2,6,8,9
			chr1	8074918	-	GAACT	ERRFI1	3'UTR	4			chr1	145375681	-	AAACA	RP11-458D21.1	ncRNA	1
			chr1	8075150	-	GGACT	ERRFI1	3'UTR	4			chr1	145375695	-	AGACA	RP11-458D21.1	ncRNA	1,2,3,4,9
			chr1	8390797	+	GGACC	SLC45A1	CDS	1,2			chr1	145375746	-	AAACC	RP11-458D21.1	ncRNA	1,2,3,4,6,7,9
			chr1	8390804	+	GGACT	SLC45A1	CDS	1,2			chr1	145375772	-	AAACA	RP11-458D21.1	ncRNA	1,2,3,4,6,7,9
			chr1	8390851	+	GGACA	SLC45A1	CDS	1			chr1	145375804	-	AGACT	RP11-458D21.1	ncRNA	1,2,3,4,6,7
			chr1	8390875	+	GGACA	SLC45A1	CDS	1			chr1	145375849	-	AGACA	RP11-458D21.1	ncRNA	1,2,6,7
			chr1	8390912	+	AGACC	SLC45A1	CDS	1			chr1	145375856	-	AGACA	RP11-458D21.1	ncRNA	1,2,6,7
			chr1	8390919	+	AGACC	SLC45A1	CDS	1			chr1	145375899	-	GGACT	RP11-458D21.1	ncRNA	1,2,6,7
			chr1	8414959	-	AGACT	RERE	3'UTR	4			chr1	145375946	-	AAACC	RP11-458D21.1	ncRNA	4,6
			chr1	8415018	-	AAACC	RERE	3'UTR	1,3,4,6,8			chr1	145375955	-	AAACC	RP11-458D21.1	ncRNA	4,6
			chr1	8415089	-	GGACT	RERE	3'UTR	1,3,4,6,7,8,9			chr1	145375962	-	AAACT	RP11-458D21.1	ncRNA	4,6
			chr1	8415094	-	AAACA	RERE	3'UTR	1,3,4,6,7,8,9			chr1	145375969	-	AAACA	RP11-458D21.1	ncRNA	4,6
			chr1	8415116	-	AAACC	RERE	3'UTR	1,3,6,7,8,9			chr1	145375973	-	AAACA	RP11-458D21.1	ncRNA	4,6
			chr1	8415529	-	GGACA	RERE	CDS	4			chr1	145376166	-	GGACA	RP11-458D21.1	ncRNA	2
			chr1	8415559	-	AGACT	RERE	CDS	4			chr1	145376173	-	AAACA	RP11-458D21.1	ncRNA	2
			chr1	8418410	-	AGACT	RERE	CDS	1,2,3,4,6,7,8,9			chr1	145376229	-	GGACC	RP11-458D21.1	ncRNA	2
			chr1	8418461	-	AGACT	RERE	CDS	1,2,3,4,5,8,9			chr1	145514367	-	GGACT	GNRHR2	ncRNA	1,6,7
			chr1	8418480	-	GAACC	RERE	CDS	1,2,3,4,5,8,9			chr1	145514383	-	GAACA	GNRHR2	ncRNA	1,6,7
			chr1	8418750	-	GGACC	RERE	CDS	4			chr1	145514397	-	GGACA	GNRHR2	ncRNA	1,6,7
			chr1	8418832	-	GGACT	RERE	CDS	4,6,8			chr1	145514405	-	GAACA	GNRHR2	ncRNA	1,6,7
			chr1	8421295	-	GGACC	RERE	CDS	6,7,8			chr1	145514414	-	GAACA	GNRHR2	ncRNA	1,6,7
			chr1	8421390	-	GGACT	RERE	CDS	1,2,3,4,6,7,8,9			chr1	145514448	-	AAACA	GNRHR2	ncRNA	7
			chr1	8421408	-	GGACA	RERE	CDS	1,2,3,4,6,7,8,9			chr1	145514453	-	AAACC	GNRHR2	ncRNA	7
			chr1	8421447	-	GGACA	RERE	CDS	1,2,6,7,9			chr1	145514460	-	GGACA	GNRHR2	ncRNA	7
			chr1	8421459	-	AGACA	RERE	CDS	1,2,6,7,9			chr1	145514472	-	AAACT	GNRHR2	ncRNA	7
			chr1	8421501	-	AGACA	RERE	CDS	1			chr1	145514590	-	AGACT	GNRHR2	ncRNA	1,2,3,6,7
			chr1	8938651	-	AGACC	ENO1	5'UTR	2,4,6,8			chr1	145514617	-	GAACC	GNRHR2	ncRNA	1,2,3,6,7
			chr1	8938747	-	GGACA	ENO1	5'UTR	1,2,6,7,9			chr1	145514624	-	AGACT	GNRHR2	ncRNA	1,2,3,6,7
			chr1	9097651	-	GAACA	SLC2A5	CDS	1,7			chr1	145514669	-	AGACA	GNRHR2	ncRNA	1,2,3,4,6,7,8,9
			chr1	9097681	-	GAACT	SLC2A5	CDS	1,7			chr1	145514693	-	GGACT	GNRHR2	ncRNA	3,4,6,8,9
			chr1	9148434	-	AAACA	SLC2A5	5'UTR	9			chr1	145514746	-	GAACT	GNRHR2	ncRNA	6
			chr1	9148469	-	AAACT	SLC2A5	5'UTR	9			chr1	145515289	-	GGACC	GNRHR2	ncRNA	1,2
			chr1	9148493	-	GAACC	SLC2A5	5'UTR	9			chr1	146024598	+	GAACT	RP11-94I2.1	ncRNA	2,3
			chr1	9164126	-	GGACC	GPR157	3'UTR	3,4,6,7,8			chr1	146024646	+	AAACT	RP11-94I2.1	ncRNA	2,3,7
			chr1	9164155	-	GGACC	GPR157	3'UTR	3,4,6,7,8			chr1	146024662	+	GGACC	RP11-94I2.1	ncRNA	2,3,7
			chr1	9164172	-	GGACC	GPR157	3'UTR	6,7			chr1	146214818	-	GAACC	WI2-3658N16.1	ncRNA	2,4,5,7,8,9
			chr1	9164493	-	GAACT	GPR157	CDS	7			chr1	146214832	-	GGACA	WI2-3658N16.1	ncRNA	2,4,5,7,8,9
			chr1	9164504	-	GGACC	GPR157	CDS	7			chr1	146214894	-	GGACC	WI2-3658N16.1	ncRNA	1,2,4,5,6,7,8,9
			chr1	9305065	+	GGACA	H6PD	CDS	1,2,5,7,8			chr1	146214901	-	AGACA	WI2-3658N16.1	ncRNA	1,2,4,6,9
			chr1	9305100	+	GGACC	H6PD	CDS	1,2,4,5,6,7,8			chr1	146214978	-	AGACA	WI2-3658N16.1	ncRNA	1
			chr1	9305128	+	GGACT	H6PD	CDS	1,2,4,5,6,7,8			chr1	146215003	-	AAACT	WI2-3658N16.1	ncRNA	2,6
			chr1	9305259	+	GGACA	H6PD	CDS	3,7			chr1	146215032	-	GGACC	WI2-3658N16.1	ncRNA	2,6
			chr1	9305340	+	GGACT	H6PD	CDS	1,6,7			chr1	146215148	-	GGACA	WI2-3658N16.1	ncRNA	6,8
			chr1	9305355	+	GAACA	H6PD	CDS	1,6,7			chr1	146215177	-	GAACA	WI2-3658N16.1	ncRNA	1,5,6,8
			chr1	9305361	+	GGACA	H6PD	CDS	1,6,7			chr1	146215228	-	GAACT	WI2-3658N16.1	ncRNA	1,5,6,9
			chr1	9323848	+	GGACC	H6PD	CDS	3			chr1	146215271	-	GGACT	WI2-3658N16.1	ncRNA	5,6,9
			chr1	9323985	+	GAACT	H6PD	CDS	3,5,6,8			chr1	146473579	-	GGACA	RP4-704D21.2	ncRNA	7
			chr1	9324003	+	GAACT	H6PD	CDS	3,5,6,8			chr1	146473610	-	GGACA	RP4-704D21.2	ncRNA	7
			chr1	9324011	+	GGACC	H6PD	CDS	3,5,6,8			chr1	146473617	-	AAACA	RP4-704D21.2	ncRNA	7
			chr1	9324087	+	GGACT	H6PD	CDS	4			chr1	146644533	+	AAACT	RP11-337C18.8	ncRNA	2
			chr1	9325335	+	GAACT	H6PD	3'UTR	6,7			chr1	146644539	+	AAACT	RP11-337C18.8	ncRNA	2
			chr1	9325350	+	GAACA	H6PD	3'UTR	6,7			chr1	146644592	+	AAACT	RP11-337C18.8	ncRNA	2
			chr1	9325372	+	AGACA	H6PD	3'UTR	7			chr1	146646067	+	AAACT	RP11-337C18.8	ncRNA	4
			chr1	9325434	+	GGACT	H6PD	3'UTR	7			chr1	147635004	+	AAACC	XXyac-YX155B6.5	ncRNA	9
			chr1	9325445	+	AGACC	H6PD	3'UTR	7			chr1	147635026	+	AAACT	XXyac-YX155B6.5	ncRNA	9
			chr1	9329089	+	GAACT	H6PD	3'UTR	3,6,9			chr1	147635037	+	AGACA	XXyac-YX155B6.5	ncRNA	9
			chr1	9329117	+	AAACT	H6PD	3'UTR	3,6,9			chr1	147635041	+	AGACT	XXyac-YX155B6.5	ncRNA	9
			chr1	9329214	+	AGACT	H6PD	3'UTR	1,3,4,5,6,7,8,9			chr1	147635603	+	AGACT	XXyac-YX155B6.5	ncRNA	9
			chr1	9329228	+	AGACT	H6PD	3'UTR	4,6,9			chr1	147931789	-	AGACC	LINC01138	ncRNA	1
			chr1	9329259	+	AGACA	H6PD	3'UTR	4,6,9			chr1	149803504	-	GAACT	RP11-196G18.23	ncRNA	1,2,6,9
			chr1	9329317	+	GAACT	H6PD	3'UTR	1,5,6,7			chr1	149803523	-	AAACA	RP11-196G18.23	ncRNA	1,2,6,9
			chr1	9330683	+	GAACT	H6PD	3'UTR	6			chr1	149803528	-	AAACA	RP11-196G18.23	ncRNA	1,6,9
			chr1	9330742	+	GAACT	H6PD	3'UTR	2,6,7			chr1	150521155	-	GAACC	RP11-54A4.2	ncRNA	6
			chr1	9330803	+	GGACT	H6PD	3'UTR	1,2,3,4,5,6,7,8,9			chr1	150521171	-	AGACT	RP11-54A4.2	ncRNA	6
			chr1	9330842	+	AGACT	H6PD	3'UTR	1,2,3,4,5,6,7,8,9			chr1	150530745	+	GGACC	ADAMTSL4	ncRNA	3,6,7
			chr1	9416271	+	AGACA	SPSB1	CDS	9			chr1	150530772	+	GGACT	ADAMTSL4	ncRNA	3,6,7
			chr1	9416378	+	GGACT	SPSB1	CDS	3			chr1	150530777	+	GAACC	ADAMTSL4	ncRNA	3,6,7
			chr1	9416414	+	GAACC	SPSB1	CDS	3			chr1	150530784	+	GGACT	ADAMTSL4	ncRNA	3,6,7
			chr1	9416428	+	AAACA	SPSB1	CDS	3,8			chr1	151148386	-	AGACA	VPS72	ncRNA	7
			chr1	9416448	+	GAACC	SPSB1	CDS	3,8			chr1	152336747	+	GGACC	FLG-AS1	ncRNA	4
			chr1	9416458	+	AGACA	SPSB1	CDS	3,8			chr1	152336766	+	GAACT	FLG-AS1	ncRNA	4
			chr1	9416495	+	GGACA	SPSB1	CDS	1,5,6,7,8			chr1	153599237	-	AGACC	S100A13	ncRNA	7
			chr1	9416509	+	GGACT	SPSB1	CDS	1,5,6,7,8			chr1	153599265	-	AGACA	S100A13	ncRNA	6,7,9
			chr1	9416532	+	GGACA	SPSB1	CDS	1,3,4,5,6,7,9			chr1	153599330	-	AGACC	S100A13	ncRNA	6,7,9
			chr1	9416559	+	GGACT	SPSB1	CDS	1,3,4,5,6,7,9			chr1	153599344	-	GGACC	S100A13	ncRNA	6,9
			chr1	9416574	+	AAACT	SPSB1	CDS	3,4,5,7,9			chr1	153599356	-	GGACT	S100A13	ncRNA	6,9
			chr1	9427894	+	AGACA	SPSB1	3'UTR	7			chr1	153599365	-	AGACT	S100A13	ncRNA	6,9
			chr1	9428074	+	AGACA	SPSB1	3'UTR	4			chr1	153599388	-	AGACA	S100A13	ncRNA	6,9
			chr1	9428146	+	AAACT	SPSB1	3'UTR	3,4			chr1	153599392	-	AGACA	S100A13	ncRNA	6,9
			chr1	9428157	+	GGACC	SPSB1	3'UTR	3,4			chr1	153602930	+	AGACC	S100A1	ncRNA	7
			chr1	9428171	+	AAACC	SPSB1	3'UTR	3,4			chr1	153609280	+	AAACA	CHTOP	ncRNA	1,2,7,8,9
			chr1	9428178	+	GAACT	SPSB1	3'UTR	3,4			chr1	153609303	+	AAACC	CHTOP	ncRNA	1,2,6,7,8,9
			chr1	9642592	+	AAACT	SLC25A33	3'UTR	5			chr1	153609318	+	AGACT	CHTOP	ncRNA	1,2,6,7,8,9
			chr1	9642600	+	AAACT	SLC25A33	3'UTR	5			chr1	153609371	+	AGACT	CHTOP	ncRNA	6
			chr1	9642645	+	AGACT	SLC25A33	3'UTR	5			chr1	153720652	+	AGACT	INTS3	ncRNA	4
			chr1	9642651	+	AAACA	SLC25A33	3'UTR	5			chr1	153720713	+	AGACT	INTS3	ncRNA	4
			chr1	9642693	+	GGACA	SLC25A33	3'UTR	1			chr1	153720734	+	AAACT	INTS3	ncRNA	4
			chr1	9673209	+	GGACC	TMEM201	3'UTR	3			chr1	153720765	+	GGACT	INTS3	ncRNA	4
			chr1	9673267	+	GGACT	TMEM201	3'UTR	3,8,9			chr1	153720772	+	GGACA	INTS3	ncRNA	4
			chr1	9673285	+	GGACA	TMEM201	3'UTR	3,8,9			chr1	155183754	-	GAACT	GBAP1	ncRNA	1,2,4,6,8
			chr1	9673310	+	GGACT	TMEM201	3'UTR	1,2,3,8,9			chr1	155183781	-	AGACT	GBAP1	ncRNA	1,2,4,6,8,9
			chr1	9786968	+	GGACT	PIK3CD	CDS	8			chr1	155183788	-	AAACT	GBAP1	ncRNA	1,2,4,6,8,9
			chr1	9786988	+	AAACA	PIK3CD	CDS	8			chr1	155183809	-	AGACT	GBAP1	ncRNA	1,2,4,6,8,9
			chr1	9787054	+	AAACC	PIK3CD	CDS	8			chr1	155183845	-	AAACA	GBAP1	ncRNA	4,9
			chr1	9787091	+	AGACA	PIK3CD	CDS	4,8			chr1	155184109	-	GGACA	GBAP1	ncRNA	1,4,6
			chr1	9787155	+	GGACC	PIK3CD	3'UTR	1,2,4,6,8,9			chr1	155533103	+	GAACT	ASH1L-AS1	ncRNA	8
			chr1	9787193	+	GAACT	PIK3CD	3'UTR	1,2,4,6,8,9			chr1	155533133	+	GGACC	ASH1L-AS1	ncRNA	1,2,3,4,8,9
			chr1	9787213	+	GAACC	PIK3CD	3'UTR	1,2,4,6,8,9			chr1	155533172	+	GGACT	ASH1L-AS1	ncRNA	1,2,3,4,7,9
			chr1	9787280	+	AAACA	PIK3CD	3'UTR	1,4,6,8			chr1	155533179	+	GGACC	ASH1L-AS1	ncRNA	1,2,3,4,7,9
			chr1	9787405	+	AGACT	PIK3CD	3'UTR	8			chr1	155533211	+	GGACC	ASH1L-AS1	ncRNA	1,2,3,4,7,9
			chr1	9787425	+	GAACC	PIK3CD	3'UTR	6,8			chr1	155533263	+	GGACC	ASH1L-AS1	ncRNA	1,2,4,7,9
			chr1	9787450	+	AGACT	PIK3CD	3'UTR	6,8			chr1	155533411	+	AGACA	ASH1L-AS1	ncRNA	2,6,9
			chr1	9787545	+	AGACT	PIK3CD	3'UTR	8			chr1	155533437	+	AAACC	ASH1L-AS1	ncRNA	6
			chr1	9788453	+	GGACT	PIK3CD	3'UTR	1			chr1	155533463	+	GGACT	ASH1L-AS1	ncRNA	6
			chr1	9788503	+	GGACT	PIK3CD	3'UTR	1,8,9			chr1	155580554	+	AGACA	MSTO1	ncRNA	2,3,6,8,9
			chr1	9788510	+	GGACC	PIK3CD	3'UTR	1,8,9			chr1	155580563	+	GGACT	MSTO1	ncRNA	2,3,6,8,9
			chr1	9788552	+	AAACT	PIK3CD	3'UTR	8,9			chr1	155580569	+	GAACT	MSTO1	ncRNA	2,3,6,8,9
			chr1	9789843	-	AGACT	CLSTN1	3'UTR	1,3,4			chr1	155580588	+	AGACC	MSTO1	ncRNA	2,3,6,9
			chr1	9789951	-	AGACC	CLSTN1	3'UTR	1,4,6,9			chr1	155659055	+	AGACC	DAP3	ncRNA	2,4
			chr1	9790018	-	GGACT	CLSTN1	3'UTR	1,4,6,9			chr1	155696780	+	GGACA	DAP3	ncRNA	8
			chr1	9790136	-	AAACT	CLSTN1	3'UTR	6			chr1	155696786	+	AAACT	DAP3	ncRNA	8
			chr1	9790201	-	AAACA	CLSTN1	3'UTR	4,6			chr1	155719770	+	AGACC	MSTO2P	ncRNA	8
			chr1	9790261	-	GGACA	CLSTN1	3'UTR	4			chr1	155719792	+	AGACC	MSTO2P	ncRNA	8
			chr1	9990176	-	GGACT	LZIC	3'UTR	2,9			chr1	155719802	+	AAACT	MSTO2P	ncRNA	8
			chr1	9990185	-	AAACA	LZIC	3'UTR	2,9			chr1	155719969	+	AAACA	MSTO2P	ncRNA	9
			chr1	9990222	-	GGACT	LZIC	3'UTR	2,9			chr1	155720023	+	GGACT	MSTO2P	ncRNA	1,2,3,4,8,9
			chr1	9990231	-	GGACT	LZIC	3'UTR	2,9			chr1	155720061	+	AAACA	MSTO2P	ncRNA	1,2,3,4,8,9
			chr1	9990249	-	GAACT	LZIC	3'UTR	9			chr1	155720074	+	AGACC	MSTO2P	ncRNA	1,2,3,4,8,9
			chr1	10042737	+	AAACA	NMNAT1	CDS	1,7			chr1	155720082	+	GAACA	MSTO2P	ncRNA	1,2,3,4,8,9
			chr1	10042754	+	AGACA	NMNAT1	CDS	1,7			chr1	155720103	+	AGACC	MSTO2P	ncRNA	1,2,3,4,8,9
			chr1	10042784	+	AGACT	NMNAT1	3'UTR	1,3,4,7,8			chr1	156391518	-	AGACC	C1orf61	ncRNA	2
			chr1	10042806	+	AAACA	NMNAT1	3'UTR	3,4,8			chr1	156694418	-	GGACT	ISG20L2	ncRNA	9
			chr1	10042856	+	AAACT	NMNAT1	3'UTR	4			chr1	156694436	-	AAACA	ISG20L2	ncRNA	9
			chr1	10044550	+	GGACA	NMNAT1	3'UTR	7			chr1	156694445	-	GGACA	ISG20L2	ncRNA	9
			chr1	10044555	+	GAACT	NMNAT1	3'UTR	7			chr1	156694458	-	GAACT	ISG20L2	ncRNA	9
			chr1	10044583	+	GAACA	NMNAT1	3'UTR	7			chr1	156694463	-	GAACT	ISG20L2	ncRNA	9
			chr1	10075950	+	AGACT	RBP7	3'UTR	4			chr1	156694483	-	GGACT	ISG20L2	ncRNA	9
			chr1	10075955	+	GAACA	RBP7	3'UTR	4			chr1	161284230	+	GGACT	SDHC	ncRNA	9
			chr1	10075988	+	GGACT	RBP7	3'UTR	4			chr1	161574942	+	GAACC	FCGR2C	ncRNA	3,4,6,7,8,9
			chr1	10076047	+	AAACT	RBP7	3'UTR	8			chr1	161575021	+	AAACA	FCGR2C	ncRNA	3,4,6,7,8,9
			chr1	10076065	+	AAACC	RBP7	3'UTR	8			chr1	161575033	+	GAACA	FCGR2C	ncRNA	3,4,6
			chr1	10093367	+	AAACA	UBE4B	5'UTR	1,3,4,8,9			chr1	161575042	+	GGACA	FCGR2C	ncRNA	3,4,6
			chr1	10093392	+	GAACT	UBE4B	5'UTR	1,3,4,8,9			chr1	161575184	+	AAACT	FCGR2C	ncRNA	6
			chr1	10093399	+	AGACC	UBE4B	5'UTR	1,3,4,8,9			chr1	161575193	+	GAACC	FCGR2C	ncRNA	6
			chr1	10093456	+	AGACA	UBE4B	5'UTR	3,4			chr1	161575278	+	AAACC	FCGR2C	ncRNA	6
			chr1	10240406	+	GGACA	UBE4B	3'UTR	3			chr1	161575424	+	AAACA	FCGR2C	ncRNA	8
			chr1	10240493	+	AAACA	UBE4B	3'UTR	3			chr1	161861675	+	AAACC	RP11-456P18.2	ncRNA	5
			chr1	10364107	+	GAACC	KIF1B	CDS	9			chr1	161861692	+	AGACT	RP11-456P18.2	ncRNA	5
			chr1	10364144	+	AAACA	KIF1B	CDS	3,7,9			chr1	166838360	+	GAACA	DUTP6	ncRNA	6
			chr1	10364152	+	AAACT	KIF1B	CDS	3,7,9			chr1	166838364	+	AGACT	DUTP6	ncRNA	6
			chr1	10364169	+	GGACA	KIF1B	CDS	3,7			chr1	166838379	+	AAACA	DUTP6	ncRNA	6
			chr1	10364464	+	AAACT	KIF1B	CDS	7			chr1	167498966	-	GAACT	CREG1	ncRNA	1
			chr1	10364499	+	AGACT	KIF1B	CDS	1,3,6,7,8			chr1	167498986	-	AGACC	CREG1	ncRNA	1
			chr1	10364604	+	AGACT	KIF1B	CDS	1,2,3,4,6,7,9			chr1	167499046	-	GAACT	CREG1	ncRNA	1,7
			chr1	10364612	+	AAACC	KIF1B	CDS	1,2,3,4,6,7,9			chr1	167499052	-	AAACA	CREG1	ncRNA	1,7
			chr1	10364657	+	AGACA	KIF1B	CDS	1,2,7,9			chr1	167499089	-	GGACC	CREG1	ncRNA	1,2,7
			chr1	10364694	+	AAACC	KIF1B	CDS	3,7,8			chr1	167499108	-	GAACT	CREG1	ncRNA	1,2,7
			chr1	10364718	+	GGACA	KIF1B	3'UTR	3,8			chr1	167499136	-	GAACT	CREG1	ncRNA	2
			chr1	10364722	+	AAACT	KIF1B	3'UTR	3,7,8			chr1	167499151	-	AAACA	CREG1	ncRNA	2
			chr1	10364744	+	AAACA	KIF1B	3'UTR	3,7,8			chr1	167499195	-	AGACT	CREG1	ncRNA	1,2
			chr1	10364748	+	AGACA	KIF1B	3'UTR	3,7,8			chr1	168908156	+	AGACT	RPL29P7	ncRNA	9
			chr1	10438338	+	AAACA	KIF1B	3'UTR	2,6,8,9			chr1	171069808	+	AGACT	FMO3	ncRNA	5
			chr1	10438374	+	GGACA	KIF1B	3'UTR	2,6,8,9			chr1	171069836	+	AGACT	FMO3	ncRNA	5
			chr1	10438397	+	AGACC	KIF1B	CDS	2,6,8,9			chr1	172113811	-	GGACC	DNM3OS	ncRNA	8
			chr1	10438564	+	AGACC	KIF1B	3'UTR	1,2,4,5,7,8,9			chr1	172113914	-	AGACT	DNM3OS	ncRNA	9
			chr1	10438920	+	AAACT	KIF1B	3'UTR	1,2			chr1	172363134	-	GAACA	PIGC	ncRNA	3
			chr1	10438964	+	AAACA	KIF1B	3'UTR	1,2,8,9			chr1	172363166	-	GGACT	PIGC	ncRNA	3
			chr1	10439050	+	GGACA	KIF1B	3'UTR	9			chr1	172363198	-	GAACA	PIGC	ncRNA	3,7,8
			chr1	10439079	+	AAACC	KIF1B	3'UTR	1,2,8,9			chr1	172363269	-	AAACT	PIGC	ncRNA	3,7,8
			chr1	10439118	+	GGACT	KIF1B	3'UTR	1,2,6,7,8,9			chr1	172363285	-	AGACT	PIGC	ncRNA	3
			chr1	10439313	+	AAACT	KIF1B	3'UTR	8			chr1	172363291	-	AAACC	PIGC	ncRNA	3
			chr1	10439348	+	AGACA	KIF1B	3'UTR	8			chr1	172363302	-	AAACC	PIGC	ncRNA	3
			chr1	10439356	+	GAACA	KIF1B	3'UTR	8			chr1	174084450	-	AAACC	RP11-160H22.5	ncRNA	9
			chr1	10439365	+	AAACT	KIF1B	3'UTR	8			chr1	174084505	-	AAACA	RP11-160H22.5	ncRNA	9
			chr1	10439370	+	GGACT	KIF1B	3'UTR	8			chr1	174084520	-	AGACT	RP11-160H22.5	ncRNA	9
			chr1	10440716	+	AGACT	KIF1B	3'UTR	2			chr1	179834390	-	GGACT	TOR1AIP2	ncRNA	3,4,5,9
			chr1	10440754	+	GGACT	KIF1B	3'UTR	1,2,4			chr1	179834402	-	AAACC	TOR1AIP2	ncRNA	3,4,5,9
			chr1	10440829	+	GGACT	KIF1B	3'UTR	1,2,4			chr1	179834423	-	GAACT	TOR1AIP2	ncRNA	3,5,8
			chr1	10479734	+	AAACC	PGD	CDS	3,6,7,9			chr1	179834495	-	AGACA	TOR1AIP2	ncRNA	1,4,7,8
			chr1	10479762	+	GGACA	PGD	CDS	3,6,7,9			chr1	179834522	-	AGACT	TOR1AIP2	ncRNA	1,2,3,4,5,6,7,8,9
			chr1	10479842	+	AGACC	PGD	3'UTR	1,3,4,5,6,7,8,9			chr1	179834547	-	AAACT	TOR1AIP2	ncRNA	1,2,3,4,5,6,7,8,9
			chr1	10479848	+	GGACA	PGD	3'UTR	1,3,4,5,6,7,8,9			chr1	185268797	-	AGACT	IVNS1ABP	ncRNA	5
			chr1	10491301	+	AGACC	APITD1	5'UTR	9			chr1	201489167	+	GGACC	RPS10P7	ncRNA	4
			chr1	10491330	+	GGACT	APITD1	5'UTR	9			chr1	201489482	+	AGACT	RPS10P7	ncRNA	4
			chr1	10516852	-	GAACT	DFFA	3'UTR	1			chr1	201969336	-	GAACT	RP11-465N4.4	ncRNA	5
			chr1	10516860	-	GGACT	DFFA	3'UTR	1			chr1	201969341	-	GGACA	RP11-465N4.4	ncRNA	5
			chr1	10521361	-	GGACT	DFFA	3'UTR	1,3,5,7,8			chr1	201969346	-	AGACT	RP11-465N4.4	ncRNA	5
			chr1	10521495	-	AGACA	DFFA	3'UTR	1,2,3,4,7,9			chr1	201969355	-	GAACC	RP11-465N4.4	ncRNA	5
			chr1	10521562	-	AGACA	DFFA	CDS	1			chr1	201969393	-	GGACT	RP11-465N4.4	ncRNA	5
			chr1	10521693	-	AGACT	DFFA	CDS	1,6,9			chr1	202822147	-	GGACA	RP11-480I12.5	ncRNA	4
			chr1	10521710	-	GGACA	DFFA	CDS	1,6,9			chr1	202822195	-	GGACC	RP11-480I12.5	ncRNA	1,4
			chr1	10521716	-	GAACT	DFFA	CDS	1,6,9			chr1	202822236	-	GGACA	RP11-480I12.5	ncRNA	1,4
			chr1	10521743	-	AGACC	DFFA	CDS	9			chr1	204042295	+	GAACT	SOX13	ncRNA	3,4,6,8
			chr1	10522894	-	AGACT	DFFA	3'UTR	8			chr1	204042300	+	GAACT	SOX13	ncRNA	3,4,6,8
			chr1	10522898	-	AAACA	DFFA	3'UTR	8			chr1	204042323	+	GAACC	SOX13	ncRNA	3,4,6,8
			chr1	10689932	+	GGACT	PEX14	CDS	1,4,6			chr1	204042336	+	GAACC	SOX13	ncRNA	3,4,6,8
			chr1	10689956	+	GGACC	PEX14	CDS	1,4,6			chr1	206579999	+	GAACT	SRGAP2	ncRNA	1,2,3,4,5,6,7,8,9
			chr1	10697110	-	GGACT	CASZ1	3'UTR	7			chr1	206580028	+	GGACA	SRGAP2	ncRNA	1,2,3,4,5,6,7,8,9
			chr1	10697130	-	AAACT	CASZ1	3'UTR	3,7			chr1	206580072	+	AGACC	SRGAP2	ncRNA	1,2,3,4,5,6,7,8,9
			chr1	10697193	-	AAACT	CASZ1	3'UTR	3,7			chr1	206580097	+	AAACA	SRGAP2	ncRNA	1
			chr1	10697219	-	AAACA	CASZ1	3'UTR	7			chr1	206627577	+	AAACC	SRGAP2	ncRNA	9
			chr1	10697233	-	AAACA	CASZ1	3'UTR	7			chr1	206627600	+	GGACA	SRGAP2	ncRNA	1,2,3,6,7,9
			chr1	10698831	-	GGACA	CASZ1	3'UTR	6			chr1	206627605	+	GGACC	SRGAP2	ncRNA	1,2,3,6,7,9
			chr1	10698857	-	GGACC	CASZ1	3'UTR	6			chr1	206627721	+	AGACC	SRGAP2	ncRNA	1,2,3,4,6,7,8,9
			chr1	10698869	-	GGACA	CASZ1	3'UTR	6			chr1	206627728	+	GGACC	SRGAP2	ncRNA	1,2,3,4,6,7,8,9
			chr1	10698888	-	GGACC	CASZ1	3'UTR	6			chr1	206627851	+	GGACC	SRGAP2	ncRNA	6
			chr1	10699662	-	AAACA	CASZ1	CDS	6			chr1	207510192	+	AAACA	CD55	ncRNA	6
			chr1	10699891	-	GAACT	CASZ1	CDS	4			chr1	207510223	+	GAACC	CD55	ncRNA	6
			chr1	10699954	-	GGACT	CASZ1	CDS	4,6			chr1	207510243	+	AAACC	CD55	ncRNA	6
			chr1	10713910	-	GAACT	CASZ1	CDS	3,4,6,7,8			chr1	207975306	-	AGACC	C1orf132	ncRNA	4
			chr1	10713973	-	GGACA	CASZ1	CDS	3,4,6,8			chr1	207975321	-	GGACT	C1orf132	ncRNA	4
			chr1	11008165	-	AGACC	C1orf127	CDS	7			chr1	207975334	-	AGACT	C1orf132	ncRNA	4
			chr1	11008224	-	GGACT	C1orf127	CDS	7			chr1	207975682	-	GAACT	C1orf132	ncRNA	1
			chr1	11008240	-	GGACA	C1orf127	CDS	7			chr1	207975734	-	GAACT	C1orf132	ncRNA	1,4
			chr1	11008251	-	GAACC	C1orf127	CDS	7			chr1	207975749	-	GAACT	C1orf132	ncRNA	1,4
			chr1	11008267	-	GGACC	C1orf127	CDS	7			chr1	207975760	-	GGACT	C1orf132	ncRNA	1,4
			chr1	11008537	-	GGACC	C1orf127	CDS	7			chr1	208057696	-	AAACA	CD34	ncRNA	3,6,7
			chr1	11008542	-	GAACA	C1orf127	CDS	7			chr1	208057703	-	GGACA	CD34	ncRNA	3,6,7
			chr1	11008556	-	GAACT	C1orf127	CDS	7			chr1	208057737	-	AAACA	CD34	ncRNA	3,6,7
			chr1	11008587	-	GGACC	C1orf127	CDS	7			chr1	208057753	-	AGACT	CD34	ncRNA	3,6,7,9
			chr1	11082368	+	AAACA	TARDBP	CDS	5			chr1	208057767	-	AGACA	CD34	ncRNA	3,6,7,9
			chr1	11082401	+	GAACT	TARDBP	CDS	5			chr1	208057785	-	GAACA	CD34	ncRNA	3,6,7,9
			chr1	11083466	+	GAACC	TARDBP	3'UTR	4,6,8,9			chr1	208057807	-	AGACA	CD34	ncRNA	3,6,7,9
			chr1	11083483	+	GAACT	TARDBP	3'UTR	1,2,3,4,5,6,7,8,9			chr1	213175237	-	GAACT	ANGEL2	ncRNA	6,8
			chr1	11083492	+	AAACC	TARDBP	3'UTR	1,2,3,4,5,6,7,8,9			chr1	213175284	-	AGACT	ANGEL2	ncRNA	3,6,8,9
			chr1	11083569	+	AGACT	TARDBP	3'UTR	1,2,3,4,5,6,7,8,9			chr1	213995411	-	AGACC	PROX1-AS1	ncRNA	1,2,5
			chr1	11083697	+	GGACA	TARDBP	3'UTR	7			chr1	213995419	-	AAACT	PROX1-AS1	ncRNA	1,2,5
			chr1	11083717	+	AGACT	TARDBP	3'UTR	7			chr1	213995464	-	GGACT	PROX1-AS1	ncRNA	1,2,5
			chr1	11083872	+	GAACT	TARDBP	3'UTR	4			chr1	220440172	-	AGACT	RAB3GAP2	ncRNA	4
			chr1	11083893	+	GAACA	TARDBP	3'UTR	1,2,3,4,5,6,7,8,9			chr1	220440185	-	GGACC	RAB3GAP2	ncRNA	4
			chr1	11083899	+	GGACT	TARDBP	3'UTR	1,2,3,4,5,6,7,8,9			chr1	220929656	+	GAACT	43526	ncRNA	4
			chr1	11083928	+	GGACT	TARDBP	3'UTR	1,2,3,4,5,6,7,8,9			chr1	223010609	+	AGACA	RP11-452F19.3	ncRNA	5
			chr1	11086736	-	AAACC	MASP2	3'UTR	5			chr1	223010617	+	GAACT	RP11-452F19.3	ncRNA	5
			chr1	11086742	-	GGACA	MASP2	3'UTR	5			chr1	223945413	+	AGACT	CAPN2	ncRNA	4,7
			chr1	11086813	-	AGACT	MASP2	3'UTR	5			chr1	223945434	+	GAACC	CAPN2	ncRNA	1,2,3,4,6,7
			chr1	11086817	-	AAACA	MASP2	3'UTR	5			chr1	223945443	+	AGACT	CAPN2	ncRNA	1,2,3,4,6,7
			chr1	11087298	-	GAACT	MASP2	CDS	5			chr1	223945456	+	AGACA	CAPN2	ncRNA	1,2,3,4,6,7
			chr1	11087313	-	GGACA	MASP2	CDS	5			chr1	223945478	+	AGACC	CAPN2	ncRNA	1,2,3,6
			chr1	11087491	-	AGACT	MASP2	CDS	5			chr1	223945484	+	GGACC	CAPN2	ncRNA	1,2,3,6
			chr1	11087516	-	GGACA	MASP2	CDS	5			chr1	223945512	+	GGACA	CAPN2	ncRNA	1,2,3,6
			chr1	11087536	-	AAACA	MASP2	CDS	5			chr1	223957910	+	AGACA	CAPN2	ncRNA	1,3,4
			chr1	11114665	-	AAACA	SRM	3'UTR	4,7,8			chr1	223957916	+	GAACA	CAPN2	ncRNA	1,3,4
			chr1	11114763	-	GGACT	SRM	3'UTR	4,7			chr1	223957922	+	GGACC	CAPN2	ncRNA	1,3,4
			chr1	11114838	-	GGACC	SRM	3'UTR	7			chr1	223957965	+	AAACC	CAPN2	ncRNA	3,4
			chr1	11166767	-	AAACA	MTOR	3'UTR	4,6			chr1	223957977	+	AGACA	CAPN2	ncRNA	3,4
			chr1	11166850	-	GGACC	MTOR	3'UTR	2,4			chr1	224139769	-	GAACT	RP11-504P24.8	ncRNA	5
			chr1	11167033	-	GGACA	MTOR	3'UTR	5			chr1	224139808	-	AGACC	RP11-504P24.8	ncRNA	5
			chr1	11167050	-	AGACC	MTOR	3'UTR	5,7			chr1	224198173	+	GAACA	RP11-504P24.4	ncRNA	4,7
			chr1	11167091	-	AGACA	MTOR	3'UTR	7			chr1	224198222	+	AAACA	RP11-504P24.4	ncRNA	7
			chr1	11167100	-	AGACT	MTOR	3'UTR	1,2,7,9			chr1	225888498	+	GAACA	RP11-145A3.1	ncRNA	7
			chr1	11167119	-	GAACA	MTOR	3'UTR	1,2,7,9			chr1	227920295	+	GGACC	SNAP47	ncRNA	4
			chr1	11167154	-	AAACT	MTOR	3'UTR	1,2,4,9			chr1	227920338	+	AAACT	SNAP47	ncRNA	4
			chr1	11167219	-	GAACT	MTOR	3'UTR	1,2,4,5,8,9			chr1	227920365	+	GGACC	SNAP47	ncRNA	1,2,4
			chr1	11167271	-	GAACA	MTOR	3'UTR	2,5,6,7,8,9			chr1	227920416	+	GGACA	SNAP47	ncRNA	1,2,4
			chr1	11167312	-	AAACA	MTOR	3'UTR	2,3,4,6,7			chr1	227920437	+	GGACC	SNAP47	ncRNA	2
			chr1	11167320	-	GGACA	MTOR	3'UTR	2,3,4,6,7			chr1	227920474	+	GGACC	SNAP47	ncRNA	2
			chr1	11167346	-	AAACA	MTOR	3'UTR	1,2,3,4,5,6,7,8			chr1	227920483	+	AGACA	SNAP47	ncRNA	2
			chr1	11167386	-	GAACC	MTOR	3'UTR	1,2,3,4,5,6,7,8			chr1	228295861	-	AAACC	MRPL55	ncRNA	8,9
			chr1	11167413	-	GAACT	MTOR	3'UTR	1,3,4,5,6,8			chr1	228295881	-	GAACC	MRPL55	ncRNA	8,9
			chr1	11167467	-	AAACC	MTOR	3'UTR	4			chr1	228461798	-	GGACA	RP5-1139B12.2	ncRNA	2
			chr1	11167473	-	AAACT	MTOR	3'UTR	4			chr1	228461834	-	AGACT	RP5-1139B12.2	ncRNA	2
			chr1	11333946	+	GGACA	UBIAD1	CDS	7			chr1	228461839	-	AGACC	RP5-1139B12.2	ncRNA	2
			chr1	11333956	+	GGACC	UBIAD1	CDS	7			chr1	228461861	-	GGACA	RP5-1139B12.2	ncRNA	2
			chr1	11346065	+	AGACA	UBIAD1	CDS	1,3,4,5,7,8,9			chr1	230399635	+	GGACA	GALNT2	ncRNA	6
			chr1	11346092	+	AAACT	UBIAD1	CDS	1,3,4,5,7,8,9			chr1	230399693	+	GAACC	GALNT2	ncRNA	6
			chr1	11346105	+	GGACT	UBIAD1	CDS	1,3,4,5,7,8,9			chr1	234542228	-	AGACT	TARBP1	ncRNA	1
			chr1	11346131	+	GGACT	UBIAD1	CDS	1,3,4,5,7,8,9			chr1	234542238	-	GGACT	TARBP1	ncRNA	1
			chr1	11346193	+	GGACA	UBIAD1	3'UTR	7			chr1	234542294	-	GGACA	TARBP1	ncRNA	1
			chr1	11355336	+	AAACC	UBIAD1	3'UTR	1,2,7			chr1	235901278	-	AAACA	LYST	ncRNA	6
			chr1	11355352	+	GGACA	UBIAD1	3'UTR	1,2,7			chr1	235901286	-	GGACT	LYST	ncRNA	6
			chr1	11355833	+	AGACC	UBIAD1	3'UTR	1,2,3,7,8,9			chr1	236706200	+	GAACT	LGALS8	ncRNA	8
			chr1	11355900	+	GGACA	UBIAD1	3'UTR	1,2,3,7,8,9			chr1	238644538	-	AAACC	LINC01139	ncRNA	4
			chr1	11355911	+	GAACT	UBIAD1	3'UTR	1,2,3,7,8,9			chr1	238644561	-	AAACC	LINC01139	ncRNA	4
			chr1	11355967	+	AGACA	UBIAD1	3'UTR	3			chr1	238644617	-	GGACT	LINC01139	ncRNA	4
			chr1	11356005	+	GGACA	UBIAD1	3'UTR	9			chr1	239868784	-	GAACA	CHRM3-AS2	ncRNA	4
			chr1	11356031	+	AGACA	UBIAD1	3'UTR	9			chr1	239868791	-	AGACA	CHRM3-AS2	ncRNA	4,9
			chr1	11597368	+	AGACA	PTCHD2	3'UTR	1			chr1	239868823	-	AGACT	CHRM3-AS2	ncRNA	4,9
			chr1	11597376	+	GGACC	PTCHD2	3'UTR	1			chr1	239868832	-	GAACT	CHRM3-AS2	ncRNA	4,9
			chr1	11722215	+	GAACT	FBXO44	3'UTR	6			chr1	239868840	-	AAACC	CHRM3-AS2	ncRNA	4,9
			chr1	11722230	+	AGACC	FBXO44	3'UTR	6			chr1	239868888	-	AGACA	CHRM3-AS2	ncRNA	4
			chr1	11722260	+	GAACT	FBXO44	3'UTR	6			chr1	239868896	-	GGACA	CHRM3-AS2	ncRNA	4
			chr1	11728771	+	GAACA	FBXO6	CDS	2			chr1	239868904	-	GGACA	CHRM3-AS2	ncRNA	4
			chr1	11728822	+	GAACT	FBXO6	CDS	2			chr1	246954255	+	GGACA	RP11-439E19.3	ncRNA	2
			chr1	11728852	+	GGACC	FBXO6	CDS	2			chr1	246954275	+	GGACC	RP11-439E19.3	ncRNA	2
			chr1	11849525	+	AAACA	C1orf167	3'UTR	9			chr1	246954308	+	AGACA	RP11-439E19.3	ncRNA	2
			chr1	11849530	+	GAACT	C1orf167	3'UTR	9			chr1	246954339	+	GAACA	RP11-439E19.3	ncRNA	2
			chr1	11849535	+	GAACT	C1orf167	3'UTR	9			chr1	246955558	+	GGACA	RP11-439E19.3	ncRNA	2
			chr1	11849557	+	GAACC	C1orf167	3'UTR	9			chr1	246955573	+	AAACT	RP11-439E19.3	ncRNA	2
			chr1	11849638	-	GGACT	MTHFR	3'UTR	3,4,6,8			chr1	246955584	+	AAACC	RP11-439E19.3	ncRNA	2
			chr1	11849657	-	AGACT	MTHFR	3'UTR	3,4,6,8			chr1	246955632	+	GAACC	RP11-439E19.3	ncRNA	2
			chr1	11850338	-	AAACA	MTHFR	3'UTR	1,2,3,4,7,8,9			chr1	247353721	-	AAACA	MIR3916	ncRNA	1,6
			chr1	11850371	-	GAACT	MTHFR	3'UTR	1,2,3,4,7,8,9			chr1	247353731	-	AAACC	MIR3916	ncRNA	1,6
			chr1	11850382	-	GGACT	MTHFR	3'UTR	1,2,3,4,5,6,7,8,9			chr1	247353778	-	AAACT	MIR3916	ncRNA	1,6
			chr1	11850411	-	GAACC	MTHFR	3'UTR	1,2,3,4,5,6,7,8,9			chr1	247353862	-	AAACA	MIR3916	ncRNA	6
			chr1	11850474	-	GGACC	MTHFR	3'UTR	2,4,5,6,7,8,9			chr1	247353882	-	AGACA	MIR3916	ncRNA	6
			chr1	11850543	-	GAACC	MTHFR	3'UTR	1,2,3,4,6,8,9			chr1	247353889	-	GAACA	MIR3916	ncRNA	6
			chr1	11850566	-	GGACC	MTHFR	3'UTR	1,2,3,4,6,8,9			chr1	247353931	-	AAACA	MIR3916	ncRNA	6
			chr1	11850596	-	AGACT	MTHFR	3'UTR	1,2,3,4,6,8,9			chr1	247354045	-	AGACA	MIR3916	ncRNA	9
			chr1	11850661	-	GAACT	MTHFR	3'UTR	1,2,5			chr1	247473790	-	GGACT	ZNF496	ncRNA	6
			chr1	11850840	-	GGACA	MTHFR	CDS	6			chr1	247473808	-	AGACA	ZNF496	ncRNA	6
			chr1	11863567	-	GGACC	MTHFR	CDS	3			chr1	247473814	-	AGACT	ZNF496	ncRNA	6
			chr1	11865559	-	AAACC	MTHFR	5'UTR	6			chr1	247473820	-	GGACT	ZNF496	ncRNA	6
			chr1	11865730	-	AGACT	MTHFR	5'UTR	1,2,6,7,8			chr1	247473861	-	AAACT	ZNF496	ncRNA	6
			chr1	11865892	-	AAACA	MTHFR	5'UTR	6			chr10	676069	+	GGACT	RP11-809C18.3	ncRNA	1
			chr1	11866386	+	AGACC	CLCN6	CDS	4			chr10	676082	+	AAACC	RP11-809C18.3	ncRNA	1
			chr1	11900455	+	GAACC	CLCN6	3'UTR	6			chr10	1089404	-	GAACT	IDI1	ncRNA	6
			chr1	11900470	+	GGACT	CLCN6	3'UTR	6			chr10	1089452	-	AAACC	IDI1	ncRNA	6,8
			chr1	11902779	+	GGACC	CLCN6	3'UTR	5			chr10	1089469	-	AGACT	IDI1	ncRNA	6,8
			chr1	11902843	+	GGACA	CLCN6	3'UTR	1,2,4,5,6,8,9			chr10	1089571	-	GAACT	IDI1	ncRNA	1,4,6,8,9
			chr1	11902854	+	GGACC	CLCN6	3'UTR	1,2,3,4,5,6,8,9			chr10	1089592	-	GAACT	IDI1	ncRNA	9
			chr1	11980108	-	GAACT	KIAA2013	3'UTR	1,3,7			chr10	1089776	+	AGACA	IDI2-AS1	ncRNA	7
			chr1	11980135	-	GAACC	KIAA2013	3'UTR	1,3,7			chr10	1089814	+	GAACT	IDI2-AS1	ncRNA	7
			chr1	11980167	-	GGACC	KIAA2013	3'UTR	1,7			chr10	1089820	+	GAACC	IDI2-AS1	ncRNA	2,7
			chr1	12034770	+	GGACC	PLOD1	CDS	3			chr10	1089849	+	AGACT	IDI2-AS1	ncRNA	2,7
			chr1	12034889	+	GGACC	PLOD1	3'UTR	1,2,3,4,6,7,9			chr10	1089864	+	GAACA	IDI2-AS1	ncRNA	2,7
			chr1	12034932	+	GGACC	PLOD1	3'UTR	1,2,3,4,6,7,9			chr10	3180599	-	GGACA	PITRM1	ncRNA	1,2,3,4,6,9
			chr1	12034950	+	GAACC	PLOD1	3'UTR	1,2,3,4,6,7,9			chr10	3180643	-	AAACA	PITRM1	ncRNA	1,2,3,9
			chr1	12035042	+	GAACA	PLOD1	3'UTR	1,4,6,9			chr10	3180662	-	AGACA	PITRM1	ncRNA	1,2,3,9
			chr1	12035193	+	AGACT	PLOD1	3'UTR	1,2,3,5,6,7,8			chr10	3188193	+	AGACT	PITRM1-AS1	ncRNA	9
			chr1	12035204	+	GAACA	PLOD1	3'UTR	1,2,3,5,6,7,8			chr10	3188238	+	AAACA	PITRM1-AS1	ncRNA	9
			chr1	12035233	+	AGACT	PLOD1	3'UTR	1,2,3,4,5,6,7,8,9			chr10	3190659	-	GAACT	PITRM1	ncRNA	2
			chr1	12035292	+	GGACT	PLOD1	3'UTR	1,2,3,4,5,6,7,8,9			chr10	3190691	-	AAACT	PITRM1	ncRNA	2
			chr1	12035319	+	AGACA	PLOD1	3'UTR	6,8			chr10	4277818	-	GAACT	LINC00702	ncRNA	7
			chr1	12035332	+	AGACT	PLOD1	3'UTR	6,8			chr10	5977437	-	GAACC	RP11-536K7.3	ncRNA	6
			chr1	12071838	+	GGACA	MFN2	3'UTR	1,2,3,4,5,6,7,8,9			chr10	5977444	-	AGACC	RP11-536K7.3	ncRNA	6
			chr1	12071860	+	GGACA	MFN2	3'UTR	1,2,3,4,5,6,7,8,9			chr10	5977453	-	AGACA	RP11-536K7.3	ncRNA	6
			chr1	12073121	+	GGACT	MFN2	3'UTR	2,6,7,9			chr10	5977481	-	GGACT	RP11-536K7.3	ncRNA	6
			chr1	12073135	+	GGACA	MFN2	3'UTR	2,6,7,9			chr10	5985514	-	GGACC	RP11-536K7.3	ncRNA	6
			chr1	12073180	+	GGACA	MFN2	3'UTR	2,6,7,9			chr10	5985549	-	AGACT	RP11-536K7.3	ncRNA	6
			chr1	12267554	+	AGACA	TNFRSF1B	3'UTR	3,6,7,8,9			chr10	6625828	+	GAACT	PRKCQ-AS1	ncRNA	4
			chr1	12267559	+	GGACA	TNFRSF1B	3'UTR	3,6,7,8,9			chr10	6625842	+	GAACC	PRKCQ-AS1	ncRNA	4
			chr1	12267583	+	AGACT	TNFRSF1B	3'UTR	3,6,7,8,9			chr10	6625849	+	GGACA	PRKCQ-AS1	ncRNA	4
			chr1	12268770	+	GGACT	TNFRSF1B	3'UTR	1,3,4,5,6,7,8,9			chr10	6625872	+	GGACC	PRKCQ-AS1	ncRNA	4
			chr1	12268789	+	GAACT	TNFRSF1B	3'UTR	1,3,4,5,6,7,8,9			chr10	8092749	-	AGACT	GATA3-AS1	ncRNA	4
			chr1	12268828	+	AGACA	TNFRSF1B	3'UTR	1,3,4,5,6,7,8,9			chr10	11893394	-	AGACT	PROSER2-AS1	ncRNA	9
			chr1	12268865	+	AGACT	TNFRSF1B	3'UTR	3,4,6,7,9			chr10	11893401	-	AAACT	PROSER2-AS1	ncRNA	9
			chr1	12268993	+	AGACC	TNFRSF1B	3'UTR	2,4			chr10	11893463	-	AGACT	PROSER2-AS1	ncRNA	9
			chr1	12269023	+	AGACT	TNFRSF1B	3'UTR	1,2,3,4,5,6,7,8			chr10	11893498	-	AAACT	PROSER2-AS1	ncRNA	9
			chr1	12269032	+	GGACT	TNFRSF1B	3'UTR	1,2,3,4,5,6,7,8			chr10	13749298	-	GAACT	FRMD4A	ncRNA	1,3,4,8
			chr1	12269058	+	GGACC	TNFRSF1B	3'UTR	1,3,4,5,6,7,8,9			chr10	13749337	-	GAACC	FRMD4A	ncRNA	1,4
			chr1	12269070	+	GGACA	TNFRSF1B	3'UTR	1,3,4,5,6,7,8,9			chr10	13749360	-	GAACT	FRMD4A	ncRNA	1,4,8
			chr1	12269100	+	GGACA	TNFRSF1B	3'UTR	1,3,4,6,8,9			chr10	13749371	-	GAACT	FRMD4A	ncRNA	1,4,8
			chr1	12269114	+	GAACC	TNFRSF1B	3'UTR	1,3,4,6,8,9			chr10	13749399	-	AAACC	FRMD4A	ncRNA	1,8
			chr1	12269168	+	AGACT	TNFRSF1B	3'UTR	7			chr10	13749413	-	GGACT	FRMD4A	ncRNA	1,8
			chr1	12269214	+	AGACA	TNFRSF1B	3'UTR	7			chr10	14884609	+	AGACA	HSPA14	ncRNA	1,2,4
			chr1	12336051	+	GAACA	VPS13D	CDS	6			chr10	14884654	+	GAACT	HSPA14	ncRNA	1,2,4,8,9
			chr1	12336113	+	GGACC	VPS13D	CDS	6,8			chr10	14884689	+	GAACC	HSPA14	ncRNA	1,2,8,9
			chr1	12336143	+	AGACA	VPS13D	CDS	4,6,8			chr10	17257098	-	AGACT	VIM-AS1	ncRNA	8
			chr1	12336177	+	GGACC	VPS13D	CDS	4,6,8			chr10	17257141	-	AAACT	VIM-AS1	ncRNA	8
			chr1	12336287	+	AGACT	VPS13D	CDS	4			chr10	17257157	-	AGACC	VIM-AS1	ncRNA	8
			chr1	12336367	+	AAACT	VPS13D	CDS	4,8			chr10	18802059	-	AAACT	RP11-499P20.2	ncRNA	1,9
			chr1	12336431	+	AGACT	VPS13D	CDS	6			chr10	18802080	-	GGACT	RP11-499P20.2	ncRNA	1,9
			chr1	12336676	+	AGACA	VPS13D	CDS	8			chr10	18802160	-	GAACC	RP11-499P20.2	ncRNA	1,2,3,4,5,6,7,8
			chr1	12336719	+	GAACT	VPS13D	CDS	6,8,9			chr10	18802245	-	AAACT	RP11-499P20.2	ncRNA	4
			chr1	12336783	+	GGACC	VPS13D	CDS	3,6,7,8			chr10	18802355	-	GAACA	RP11-499P20.2	ncRNA	4,5,8,9
			chr1	12337101	+	GAACA	VPS13D	CDS	1,2,3,4,5,6,7,8,9			chr10	18802413	-	GGACT	RP11-499P20.2	ncRNA	2,4,5,8,9
			chr1	12337108	+	GAACT	VPS13D	CDS	1,2,3,4,5,6,7,8,9			chr10	18802472	-	GAACT	RP11-499P20.2	ncRNA	2,4,5,6,9
			chr1	12337128	+	GAACA	VPS13D	CDS	1,2,3,4,5,6,7,8,9			chr10	18802508	-	AGACA	RP11-499P20.2	ncRNA	2,4,6,9
			chr1	12337133	+	AAACA	VPS13D	CDS	3,5,6,7			chr10	26932167	+	GGACC	LINC00202-2	ncRNA	9
			chr1	12337166	+	GAACT	VPS13D	CDS	3,5,6,7			chr10	26932205	+	GGACC	LINC00202-2	ncRNA	9
			chr1	12337183	+	GGACA	VPS13D	CDS	6			chr10	26934956	+	AGACA	LINC00202-2	ncRNA	9
			chr1	12337572	+	GAACT	VPS13D	CDS	6,8			chr10	26935000	+	AGACT	LINC00202-2	ncRNA	9
			chr1	12337642	+	AGACT	VPS13D	CDS	8,9			chr10	26935057	+	GGACC	LINC00202-2	ncRNA	9
			chr1	12337678	+	AAACT	VPS13D	CDS	8,9			chr10	26935067	+	GAACT	LINC00202-2	ncRNA	9
			chr1	12337690	+	AGACT	VPS13D	CDS	3,4			chr10	26936752	+	GGACT	LINC00202-2	ncRNA	9
			chr1	12337698	+	GAACC	VPS13D	CDS	3,4			chr10	26936867	+	GGACC	LINC00202-2	ncRNA	9
			chr1	12337757	+	GGACA	VPS13D	CDS	1,2,3,4,8			chr10	26936877	+	GAACT	LINC00202-2	ncRNA	9
			chr1	12337778	+	GAACA	VPS13D	CDS	1,2,3,4,8			chr10	26942240	+	GGACT	LINC00202-2	ncRNA	9
			chr1	12337784	+	AAACA	VPS13D	CDS	1,2,7,8,9			chr10	26942251	+	AGACC	LINC00202-2	ncRNA	9
			chr1	12337845	+	GGACA	VPS13D	CDS	1,2,4,5,6,7,8,9			chr10	26942261	+	GGACT	LINC00202-2	ncRNA	9
			chr1	12337854	+	GGACA	VPS13D	CDS	1,2,4,5,6,7,8,9			chr10	28811640	-	AGACT	WAC-AS1	ncRNA	5,7
			chr1	12337928	+	GGACA	VPS13D	CDS	2,4,5,6,8,9			chr10	28812350	-	AAACT	WAC-AS1	ncRNA	6
			chr1	12337935	+	AAACT	VPS13D	CDS	5			chr10	28813139	-	GAACA	WAC-AS1	ncRNA	3,6
			chr1	12343105	+	GGACT	VPS13D	CDS	1			chr10	28813146	-	GGACA	WAC-AS1	ncRNA	3,6
			chr1	12343129	+	AGACC	VPS13D	CDS	1,2,3,7,8,9			chr10	28813153	-	AAACC	WAC-AS1	ncRNA	3,6
			chr1	12343140	+	AGACT	VPS13D	CDS	1,2,3,7,8,9			chr10	28813197	-	AGACT	WAC-AS1	ncRNA	3,6
			chr1	12343183	+	GGACT	VPS13D	CDS	1,2,3,4,5,6,7,8,9			chr10	28813203	-	AAACA	WAC-AS1	ncRNA	3,6
			chr1	12343219	+	GAACC	VPS13D	CDS	4,5,6,7,9			chr10	28813219	-	AGACT	WAC-AS1	ncRNA	3,6
			chr1	12568996	+	AAACT	VPS13D	CDS	1,2,8			chr10	28813385	-	GAACT	WAC-AS1	ncRNA	5,7
			chr1	12569021	+	GAACA	VPS13D	CDS	1,2,3,4,5,6,7,8,9			chr10	28813417	-	AAACA	WAC-AS1	ncRNA	5,7
			chr1	12569039	+	AGACT	VPS13D	CDS	1,2,3,4,5,6,7,8,9			chr10	28813445	-	AGACT	WAC-AS1	ncRNA	7
			chr1	12569050	+	AAACC	VPS13D	CDS	1,2,3,4,5,6,7,8,9			chr10	29709665	+	GAACC	PTCHD3P1	ncRNA	1,2,3,4,6,7,8,9
			chr1	12569071	+	GGACT	VPS13D	CDS	1,2,3,4,5,6,7,8,9			chr10	29709687	+	AGACA	PTCHD3P1	ncRNA	1,2,3,4,6,7,8,9
			chr1	12569118	+	AGACC	VPS13D	3'UTR	5			chr10	29709697	+	AAACT	PTCHD3P1	ncRNA	1,2,3,4,6,7,8,9
			chr1	12570033	+	GAACA	VPS13D	3'UTR	4,6,7,8,9			chr10	29709721	+	AAACA	PTCHD3P1	ncRNA	2,6,7
			chr1	12570046	+	GGACT	VPS13D	3'UTR	4,6,7,8,9			chr10	29709914	+	GAACA	PTCHD3P1	ncRNA	1,2,3,6,7,8,9
			chr1	12570103	+	GGACA	VPS13D	3'UTR	4,6			chr10	29771959	+	AGACA	PTCHD3P1	ncRNA	6
			chr1	12570116	+	AAACC	VPS13D	3'UTR	4,6			chr10	29771985	+	GGACT	PTCHD3P1	ncRNA	6
			chr1	12628159	-	AAACA	DHRS3	3'UTR	1,3,4,5,6,7,8,9			chr10	29771994	+	GAACC	PTCHD3P1	ncRNA	6
			chr1	12628198	-	GGACT	DHRS3	3'UTR	1,3,4,5,6,7,8,9			chr10	29771999	+	AAACA	PTCHD3P1	ncRNA	6
			chr1	12628211	-	GGACC	DHRS3	3'UTR	1,3,4,5,6,7,8,9			chr10	30653355	-	AAACA	MTPAP	ncRNA	9
			chr1	12628262	-	GGACA	DHRS3	3'UTR	3,6			chr10	30653367	-	GAACA	MTPAP	ncRNA	9
			chr1	12806202	+	GAACT	C1orf158	5'UTR	9			chr10	30653433	-	GGACC	MTPAP	ncRNA	9
			chr1	13801765	-	AGACT	LRRC38	3'UTR	2,7			chr10	31607143	-	GGACC	ZEB1-AS1	ncRNA	9
			chr1	13801780	-	AAACT	LRRC38	3'UTR	2,7			chr10	31607208	-	GGACT	ZEB1-AS1	ncRNA	9
			chr1	13801788	-	GAACT	LRRC38	3'UTR	2,7			chr10	31607231	-	GAACC	ZEB1-AS1	ncRNA	9
			chr1	13801840	-	GAACT	LRRC38	3'UTR	2,7			chr10	31607412	-	GAACT	ZEB1-AS1	ncRNA	2,4
			chr1	13802158	-	GGACC	LRRC38	3'UTR	2,7			chr10	31607444	-	GAACC	ZEB1-AS1	ncRNA	2,4
			chr1	13802202	-	GAACA	LRRC38	3'UTR	7			chr10	35407193	-	AGACA	RP11-297A16.2	ncRNA	9
			chr1	13802207	-	GAACT	LRRC38	3'UTR	7			chr10	38666917	+	GGACC	HSD17B7P2	ncRNA	8
			chr1	13802274	-	GAACC	LRRC38	3'UTR	7			chr10	38666929	+	AGACA	HSD17B7P2	ncRNA	8
			chr1	13942451	+	AGACC	PDPN	3'UTR	4			chr10	38666963	+	GAACT	HSD17B7P2	ncRNA	8
			chr1	13942507	+	GAACA	PDPN	3'UTR	4,7			chr10	38666997	+	AAACA	HSD17B7P2	ncRNA	8
			chr1	13942572	+	AGACC	PDPN	3'UTR	6,7,9			chr10	42830974	-	AAACA	RP11-313J2.1	ncRNA	1
			chr1	13942584	+	AGACT	PDPN	3'UTR	6,7,9			chr10	42831052	-	GAACA	RP11-313J2.1	ncRNA	1
			chr1	13942599	+	AAACA	PDPN	3'UTR	6,9			chr10	42831057	-	AAACT	RP11-313J2.1	ncRNA	1
			chr1	13942614	+	AAACA	PDPN	3'UTR	2,6,7,9			chr10	42905361	-	GGACC	CCNYL2	ncRNA	9
			chr1	13942656	+	AGACA	PDPN	3'UTR	2,6,7,9			chr10	42905395	-	GGACA	CCNYL2	ncRNA	9
			chr1	13942682	+	AAACT	PDPN	3'UTR	2,6,7,9			chr10	42905421	-	AAACA	CCNYL2	ncRNA	9
			chr1	13942691	+	AAACT	PDPN	3'UTR	2,6,7,9			chr10	42905452	-	GAACT	CCNYL2	ncRNA	9
			chr1	13942713	+	GGACC	PDPN	3'UTR	3,7			chr10	42905482	-	AGACA	CCNYL2	ncRNA	9
			chr1	14105960	+	GGACA	PRDM2	CDS	8			chr10	42905499	-	GAACC	CCNYL2	ncRNA	9
			chr1	14105984	+	AAACT	PRDM2	CDS	8			chr10	42989542	+	AAACA	LINC00839	ncRNA	1
			chr1	14106211	+	GAACT	PRDM2	CDS	1,2,3,4,6,7,9			chr10	42989554	+	GGACA	LINC00839	ncRNA	1
			chr1	14106250	+	AAACA	PRDM2	CDS	1,2,3,4,6,7,9			chr10	42989565	+	GAACA	LINC00839	ncRNA	1,4,8
			chr1	14106254	+	AGACT	PRDM2	CDS	1,2,3,4,6,7,9			chr10	42989587	+	AAACA	LINC00839	ncRNA	1,4,8
			chr1	14106545	+	AGACT	PRDM2	CDS	6			chr10	42989598	+	AAACT	LINC00839	ncRNA	1,4,8
			chr1	14106580	+	GGACC	PRDM2	CDS	6,7,8,9			chr10	42989609	+	GAACA	LINC00839	ncRNA	1,4,8
			chr1	14106670	+	AAACT	PRDM2	CDS	4,7			chr10	42989696	+	GAACA	LINC00839	ncRNA	4
			chr1	14106718	+	GGACA	PRDM2	CDS	4			chr10	43009402	-	GAACT	ZNF37BP	ncRNA	6
			chr1	14107972	+	GGACT	PRDM2	CDS	1,3,4,6,7			chr10	43009410	-	AAACA	ZNF37BP	ncRNA	6,8
			chr1	14107988	+	GAACT	PRDM2	CDS	1,3,4,6,7			chr10	43009452	-	AGACA	ZNF37BP	ncRNA	6,8
			chr1	14108053	+	AAACT	PRDM2	CDS	1,4,6,7			chr10	43009456	-	AGACA	ZNF37BP	ncRNA	8
			chr1	14108272	+	AGACT	PRDM2	CDS	6,9			chr10	43009495	-	GAACT	ZNF37BP	ncRNA	8
			chr1	14108340	+	AAACA	PRDM2	CDS	4,6,7,9			chr10	43009750	-	AAACT	ZNF37BP	ncRNA	1,8
			chr1	14108396	+	AAACC	PRDM2	CDS	1,2,4,6,7,8			chr10	43009772	-	GAACA	ZNF37BP	ncRNA	1,8
			chr1	14108412	+	AAACA	PRDM2	CDS	1,2,6,7,8			chr10	43009819	-	GAACC	ZNF37BP	ncRNA	1
			chr1	14108416	+	AAACT	PRDM2	CDS	1,2,3,4,6,7,8			chr10	43009969	-	AAACA	ZNF37BP	ncRNA	6
			chr1	14108484	+	GGACA	PRDM2	CDS	1,3,4			chr10	43009984	-	AGACA	ZNF37BP	ncRNA	6
			chr1	14109014	+	GAACT	PRDM2	CDS	3,6,7			chr10	43010017	-	GGACA	ZNF37BP	ncRNA	6,8
			chr1	14109063	+	AAACC	PRDM2	CDS	3,6,7			chr10	43010022	-	AAACT	ZNF37BP	ncRNA	6,8
			chr1	14109109	+	AAACA	PRDM2	CDS	3,6,7			chr10	43010059	-	GAACT	ZNF37BP	ncRNA	8
			chr1	14113270	+	AGACA	PRDM2	3'UTR	4,6,8,9			chr10	43010107	-	AAACT	ZNF37BP	ncRNA	6
			chr1	14113283	+	GAACT	PRDM2	3'UTR	4,6,8,9			chr10	43010119	-	GGACA	ZNF37BP	ncRNA	6
			chr1	14113302	+	GGACT	PRDM2	3'UTR	4,6,8,9			chr10	43010867	-	GGACA	ZNF37BP	ncRNA	1,2,3,5,6,7,8
			chr1	14113367	+	GAACT	PRDM2	3'UTR	3,9			chr10	43010890	-	AAACA	ZNF37BP	ncRNA	1,2,3,5,6,7,8
			chr1	15441269	+	GGACT	KAZN	3'UTR	8			chr10	43010931	-	GGACA	ZNF37BP	ncRNA	1,2,3,4,5,6,7,8,9
			chr1	15441309	+	AGACA	KAZN	3'UTR	8			chr10	43010952	-	AAACA	ZNF37BP	ncRNA	1,2,3,4,5,6,7,8,9
			chr1	15441619	+	GGACA	KAZN	3'UTR	1,2,8			chr10	43010966	-	AAACA	ZNF37BP	ncRNA	1,3,4,5,9
			chr1	15441638	+	GAACT	KAZN	3'UTR	1,2,8			chr10	43010974	-	AAACT	ZNF37BP	ncRNA	1,3,4,5,9
			chr1	15441672	+	GAACT	KAZN	3'UTR	1,2,6,8			chr10	43010981	-	AGACC	ZNF37BP	ncRNA	1,3,4,5,9
			chr1	15441979	+	AAACC	KAZN	3'UTR	2,8			chr10	43011118	-	GAACA	ZNF37BP	ncRNA	1,2,6,8
			chr1	15442073	+	AAACC	KAZN	3'UTR	1,2,4,8,9			chr10	43011144	-	GAACT	ZNF37BP	ncRNA	1,2,6,8
			chr1	15442103	+	AAACA	KAZN	3'UTR	1,2,4,8,9			chr10	43014680	-	AAACC	ZNF37BP	ncRNA	1,9
			chr1	15442823	+	GAACT	KAZN	3'UTR	8			chr10	43014686	-	AGACA	ZNF37BP	ncRNA	1,9
			chr1	15442854	+	AGACC	KAZN	3'UTR	8			chr10	43014697	-	GAACT	ZNF37BP	ncRNA	1,9
			chr1	15442905	+	AGACC	KAZN	3'UTR	8			chr10	43014736	-	AAACC	ZNF37BP	ncRNA	1,9
			chr1	15443278	+	AAACC	KAZN	3'UTR	6,8			chr10	43015118	-	GAACA	ZNF37BP	ncRNA	2
			chr1	15443335	+	AGACA	KAZN	3'UTR	2,6,8			chr10	43015135	-	GAACT	ZNF37BP	ncRNA	2
			chr1	15443343	+	GGACA	KAZN	3'UTR	2,6,8			chr10	43015183	-	AAACC	ZNF37BP	ncRNA	1,2,3,6,7,8
			chr1	15443366	+	AGACA	KAZN	3'UTR	2,6			chr10	43015199	-	GAACA	ZNF37BP	ncRNA	1,2,3,6,7,8
			chr1	15443785	+	GGACC	KAZN	3'UTR	1,2,4,8			chr10	43015218	-	AAACT	ZNF37BP	ncRNA	1,2,3,4,6,7,8
			chr1	15443865	+	AGACT	KAZN	3'UTR	9			chr10	43015262	-	AAACC	ZNF37BP	ncRNA	1,2,3,4,6,8
			chr1	15443926	+	GGACC	KAZN	3'UTR	6			chr10	43015279	-	GAACA	ZNF37BP	ncRNA	1,2,3,4,6,8
			chr1	15443973	+	AGACC	KAZN	3'UTR	6			chr10	43015298	-	AAACT	ZNF37BP	ncRNA	1,2,3,4,6,8
			chr1	15444016	+	GGACC	KAZN	3'UTR	6			chr10	43015346	-	AAACC	ZNF37BP	ncRNA	1,2,3,6,7,8
			chr1	15444077	+	GGACA	KAZN	3'UTR	2,8			chr10	43015352	-	AGACA	ZNF37BP	ncRNA	1,2,3,6,7,8
			chr1	15444083	+	GGACC	KAZN	3'UTR	2,8			chr10	43015363	-	GAACT	ZNF37BP	ncRNA	1,2,3,6,7,8
			chr1	15444106	+	GAACA	KAZN	3'UTR	2,8			chr10	43015402	-	AAACC	ZNF37BP	ncRNA	1,2,3,6,7,8
			chr1	15546636	+	AAACA	TMEM51	3'UTR	2,4			chr10	43015695	-	AAACA	ZNF37BP	ncRNA	1
			chr1	15546673	+	GAACT	TMEM51	3'UTR	2,3,4,6,8			chr10	43015731	-	AAACC	ZNF37BP	ncRNA	1
			chr1	15546687	+	AAACA	TMEM51	3'UTR	2,3,4,6,8			chr10	43015773	-	GAACA	ZNF37BP	ncRNA	1
			chr1	15546711	+	GGACA	TMEM51	3'UTR	2,3,4,6,8			chr10	43016022	-	GAACA	ZNF37BP	ncRNA	3,6
			chr1	15546730	+	GAACT	TMEM51	3'UTR	2,3,4,6,8			chr10	43016064	-	GAACC	ZNF37BP	ncRNA	3,6
			chr1	15819239	-	GGACA	CASP9	3'UTR	2,4,6,7,9			chr10	43016106	-	GAACC	ZNF37BP	ncRNA	3
			chr1	15819256	-	GAACA	CASP9	3'UTR	2,4,6,7,9			chr10	43016161	-	GAACA	ZNF37BP	ncRNA	1,8
			chr1	15819296	-	AGACA	CASP9	3'UTR	1,2,3,4,6,7,8,9			chr10	43016219	-	GAACC	ZNF37BP	ncRNA	1,2,6,8,9
			chr1	15819341	-	GGACT	CASP9	3'UTR	1,2,3,4,5,6,7,8,9			chr10	43016235	-	AAACA	ZNF37BP	ncRNA	1,2,6,8,9
			chr1	15819360	-	GGACT	CASP9	3'UTR	1,2,3,4,5,6,7,8,9			chr10	43016271	-	AAACC	ZNF37BP	ncRNA	1,2,3,6,7,8,9
			chr1	15894371	+	AAACC	DNAJC16	CDS	1,7			chr10	43016281	-	GAACA	ZNF37BP	ncRNA	1,2,3,6,7,8,9
			chr1	15894469	+	AGACA	DNAJC16	CDS	1,2,4,5,7,8,9			chr10	43016298	-	AAACA	ZNF37BP	ncRNA	1,2,3,6,7,8,9
			chr1	15894546	+	AAACC	DNAJC16	CDS	4			chr10	43016305	-	GGACA	ZNF37BP	ncRNA	1,2,3,6,7,8,9
			chr1	15894663	+	GAACT	DNAJC16	CDS	1,2,5,6,8,9			chr10	45923824	+	AGACA	ALOX5	ncRNA	6
			chr1	15894668	+	AGACT	DNAJC16	CDS	1,2,5,6,8,9			chr10	45923873	+	GAACT	ALOX5	ncRNA	6
			chr1	15894696	+	GAACT	DNAJC16	3'UTR	1,2,3,4,5,6,7,8,9			chr10	45923890	+	GAACA	ALOX5	ncRNA	6
			chr1	15894705	+	AGACT	DNAJC16	3'UTR	1,2,3,4,5,6,7,8,9			chr10	46195414	+	GGACC	CTGLF10P	ncRNA	4,8
			chr1	15894727	+	GAACA	DNAJC16	3'UTR	1,2,3,4,7,8			chr10	46195422	+	AGACA	CTGLF10P	ncRNA	4,8
			chr1	15894742	+	GGACT	DNAJC16	3'UTR	1,2,3,4,7,8			chr10	46195470	+	AGACC	CTGLF10P	ncRNA	4,8
			chr1	15894748	+	AAACT	DNAJC16	3'UTR	1,2,3,4,7,8			chr10	46664056	-	AGACC	FRMPD2P2	ncRNA	9
			chr1	15894761	+	GAACA	DNAJC16	3'UTR	1,2,3,4,7,8			chr10	46664066	-	AAACA	FRMPD2P2	ncRNA	9
			chr1	15894845	+	AAACA	DNAJC16	3'UTR	1			chr10	46738994	-	AAACT	BMS1P1	ncRNA	1
			chr1	15894930	+	AGACT	DNAJC16	3'UTR	4,8			chr10	46739016	-	GGACT	BMS1P1	ncRNA	1,2,4,5,8,9
			chr1	15899961	-	GAACT	AGMAT	3'UTR	4,5,7			chr10	46739021	-	GGACA	BMS1P1	ncRNA	1,2,4,5,8,9
			chr1	15899980	-	AAACA	AGMAT	3'UTR	4,5,7			chr10	46739043	-	AGACT	BMS1P1	ncRNA	1,2,4,5,8,9
			chr1	15900044	-	AAACT	AGMAT	3'UTR	4,5,7			chr10	46739088	-	AGACT	BMS1P1	ncRNA	1,2,4,5,8,9
			chr1	15900067	-	GAACT	AGMAT	3'UTR	5			chr10	46739098	-	AAACA	BMS1P1	ncRNA	1,2,4,5,8,9
			chr1	15900090	-	GAACT	AGMAT	3'UTR	5			chr10	46739103	-	GGACT	BMS1P1	ncRNA	1,2,4,5,8,9
			chr1	15986557	+	AAACT	RSC1A1	CDS	1,2,5,9			chr10	46739394	-	GGACT	BMS1P1	ncRNA	5
			chr1	15986573	+	GAACA	RSC1A1	CDS	1,2,5,9			chr10	46739403	-	GGACC	BMS1P1	ncRNA	5
			chr1	15986617	+	AGACC	RSC1A1	CDS	1,2,5,6,8,9			chr10	46739470	-	AGACC	BMS1P1	ncRNA	1,2,4,8,9
			chr1	15986632	+	AGACC	RSC1A1	CDS	2,5,6,8,9			chr10	46739490	-	GAACT	BMS1P1	ncRNA	1,2,4,8,9
			chr1	15986747	+	AGACA	RSC1A1	CDS	4			chr10	46739505	-	AAACT	BMS1P1	ncRNA	1,2,4,8,9
			chr1	15986789	+	GAACC	RSC1A1	CDS	1,5,7,9			chr10	46739534	-	AGACA	BMS1P1	ncRNA	1,2,5,8
			chr1	15986836	+	GAACC	RSC1A1	CDS	1,4,5,6,7,8,9			chr10	46739544	-	AAACC	BMS1P1	ncRNA	1,2,5,8
			chr1	15986873	+	GAACC	RSC1A1	CDS	1,4,5,6,7,8,9			chr10	46739567	-	AGACC	BMS1P1	ncRNA	1,2,4,5,8,9
			chr1	15986885	+	GAACA	RSC1A1	CDS	4,5,6,7,8,9			chr10	46739607	-	GAACT	BMS1P1	ncRNA	1,2,4,5,8,9
			chr1	15986947	+	GGACC	RSC1A1	CDS	5			chr10	46739612	-	GAACT	BMS1P1	ncRNA	1,2,4,9
			chr1	15987102	+	AAACA	RSC1A1	CDS	1,8			chr10	46739618	-	AGACC	BMS1P1	ncRNA	1,2,4,5,8,9
			chr1	15987184	+	GAACA	RSC1A1	CDS	1,5,6,7,8			chr10	46739659	-	GAACT	BMS1P1	ncRNA	1,2,4,5,8,9
			chr1	15987234	+	AAACA	RSC1A1	CDS	5,7			chr10	46739673	-	AAACA	BMS1P1	ncRNA	5,8
			chr1	15987306	+	AAACT	RSC1A1	CDS	6			chr10	46914613	+	AGACT	RHEBP1	ncRNA	5
			chr1	15987327	+	GAACA	RSC1A1	CDS	6			chr10	46966761	+	GAACC	RP11-38L15.3	ncRNA	1
			chr1	15987437	+	GAACT	RSC1A1	CDS	6,7,8			chr10	46966800	+	GAACA	RP11-38L15.3	ncRNA	1,2
			chr1	15987446	+	GAACT	RSC1A1	CDS	6,7,8			chr10	47151578	-	AAACT	LINC00842	ncRNA	6
			chr1	15987467	+	AAACC	RSC1A1	CDS	6,7,8			chr10	47151620	-	AGACA	LINC00842	ncRNA	6
			chr1	15987513	+	AAACC	RSC1A1	CDS	1,2,3,5,6,7,8,9			chr10	47380635	+	GGACA	FAM35DP	ncRNA	5
			chr1	15987531	+	AAACC	RSC1A1	CDS	1,2,3,5,6,7,9			chr10	47380640	+	AAACC	FAM35DP	ncRNA	5
			chr1	15987544	+	AGACC	RSC1A1	CDS	1,2,3,4,5,6,7,8,9			chr10	47380659	+	GAACT	FAM35DP	ncRNA	5
			chr1	15987561	+	GGACC	RSC1A1	CDS	1,2,3,4,5,6,7,8,9			chr10	47380684	+	AAACA	FAM35DP	ncRNA	5
			chr1	15987590	+	GAACA	RSC1A1	CDS	1,2,3,4,5,7,8,9			chr10	47380709	+	AAACT	FAM35DP	ncRNA	5
			chr1	15987639	+	AGACA	RSC1A1	CDS	8			chr10	47396685	+	AGACT	RHEBP2	ncRNA	5
			chr1	15987801	+	AAACA	RSC1A1	CDS	1,8,9			chr10	48850956	-	AGACC	FRMPD2P1	ncRNA	9
			chr1	15987848	+	AAACT	RSC1A1	CDS	1,2,4,8,9			chr10	48850966	-	AAACA	FRMPD2P1	ncRNA	9
			chr1	15987882	+	AGACT	RSC1A1	CDS	1,2,4,9			chr10	48901289	-	AAACT	BMS1P5	ncRNA	8
			chr1	15987894	+	AAACT	RSC1A1	CDS	1,2,4,5,9			chr10	48901376	-	AAACA	BMS1P5	ncRNA	2,6,9
			chr1	15987931	+	AGACT	RSC1A1	CDS	5			chr10	48901624	-	AGACC	BMS1P5	ncRNA	1,2,3,4,5,6,7,8,9
			chr1	15987964	+	AGACA	RSC1A1	CDS	1,5			chr10	48901672	-	AGACA	BMS1P5	ncRNA	1,2,3,4,6,8,9
			chr1	15987975	+	AAACC	RSC1A1	CDS	1,5			chr10	48901680	-	GGACC	BMS1P5	ncRNA	1,2,3,4,6,8,9
			chr1	15988025	+	GAACC	RSC1A1	CDS	1,7			chr10	48901998	-	GAACT	BMS1P5	ncRNA	2,4,5,6,7,8
			chr1	15988168	+	AGACC	RSC1A1	CDS	1,2,3,4,5,6,8,9			chr10	48902026	-	AGACC	BMS1P5	ncRNA	1,2,3,4,5,6,7,8
			chr1	15988198	+	AAACA	RSC1A1	CDS	1,2,3,4,5,6,7,9			chr10	48902034	-	GGACT	BMS1P5	ncRNA	1,2,3,4,5,6,7,8
			chr1	15988237	+	AGACC	DDI2	3'UTR	1,2,3,4,5,6,7			chr10	48902061	-	AAACA	BMS1P5	ncRNA	1,2,3,6,7,8
			chr1	15988258	+	AAACA	DDI2	3'UTR	1,2,3,4,5,6,7			chr10	48902273	-	AAACA	BMS1P5	ncRNA	1
			chr1	15988603	+	AAACA	DDI2	3'UTR	1,6			chr10	48902373	-	GGACA	BMS1P5	ncRNA	1,2,4,5,6,7,8
			chr1	15988611	+	GAACT	DDI2	3'UTR	1,6			chr10	48902379	-	GGACA	BMS1P5	ncRNA	1,2,4,5,6,7,8
			chr1	16053655	+	GGACT	PLEKHM2	CDS	1,3,4,9			chr10	48928702	-	AAACC	BMS1P5	ncRNA	4,6
			chr1	16053664	+	AGACA	PLEKHM2	CDS	1,2,3,4,6,7,8,9			chr10	48928756	-	AAACT	BMS1P5	ncRNA	1,4,6,8
			chr1	16053766	+	GGACA	PLEKHM2	CDS	1,2,3,4,6,7,8,9			chr10	48928778	-	GGACT	BMS1P5	ncRNA	1,4,6,8
			chr1	16053832	+	GGACC	PLEKHM2	CDS	1,2,3,4,6,7,8,9			chr10	48928783	-	GGACA	BMS1P5	ncRNA	1,4,6,8
			chr1	16053868	+	AGACC	PLEKHM2	CDS	4,6			chr10	48928805	-	AGACT	BMS1P5	ncRNA	1,4,6,8
			chr1	16053882	+	GGACC	PLEKHM2	CDS	4,6			chr10	48929156	-	GGACT	BMS1P5	ncRNA	6
			chr1	16066354	+	GGACT	SLC25A34	3'UTR	2,3,6,7,8,9			chr10	48929165	-	GGACC	BMS1P5	ncRNA	6
			chr1	16066381	+	AGACC	SLC25A34	3'UTR	2,3,7,8,9			chr10	48929232	-	AGACC	BMS1P5	ncRNA	1,2,3,4,5,8,9
			chr1	16066429	+	GGACT	SLC25A34	3'UTR	2,3			chr10	48929252	-	GAACT	BMS1P5	ncRNA	1,2,3,4,5,8,9
			chr1	16067613	+	GGACT	SLC25A34	3'UTR	2			chr10	48929267	-	AAACT	BMS1P5	ncRNA	1,2,3,4,5,8,9
			chr1	16067658	+	AGACC	SLC25A34	3'UTR	2			chr10	48929296	-	AGACA	BMS1P5	ncRNA	1,2,4,5
			chr1	16111177	+	GAACA	FBLIM1	3'UTR	3,4,6			chr10	48929306	-	AAACC	BMS1P5	ncRNA	1,2,4,5
			chr1	16111181	+	AGACC	FBLIM1	3'UTR	3,4,6			chr10	48929329	-	AGACC	BMS1P5	ncRNA	1,2,3,4,5,6,7,9
			chr1	16111268	+	AGACC	FBLIM1	3'UTR	3,8,9			chr10	48929369	-	GAACT	BMS1P5	ncRNA	1,2,3,4,5,6,7,9
			chr1	16111367	+	GGACC	FBLIM1	3'UTR	4			chr10	48929374	-	GAACT	BMS1P5	ncRNA	1,2,3,5,6,7,9
			chr1	16111438	+	GGACC	FBLIM1	3'UTR	4			chr10	48929380	-	AGACC	BMS1P5	ncRNA	1,2,3,5,6,7,8,9
			chr1	16112216	+	AAACA	FBLIM1	3'UTR	3			chr10	48929421	-	GAACT	BMS1P5	ncRNA	3,5,8
			chr1	16112250	+	GGACC	FBLIM1	3'UTR	3			chr10	48929435	-	AAACA	BMS1P5	ncRNA	3,5,8
			chr1	16112273	+	GGACT	FBLIM1	3'UTR	3			chr10	48953329	+	GGACC	GLUD1P2	ncRNA	2
			chr1	16199391	+	GGACA	SPEN	CDS	1,3,4,5,6,7			chr10	48953337	+	AGACT	GLUD1P2	ncRNA	2
			chr1	16199445	+	AGACC	SPEN	CDS	1,2,3,4,5,6,7			chr10	48953352	+	GGACA	GLUD1P2	ncRNA	2
			chr1	16199467	+	GAACC	SPEN	CDS	2,5,6			chr10	48953356	+	AAACT	GLUD1P2	ncRNA	2
			chr1	16199623	+	AGACT	SPEN	CDS	2,4,7,8			chr10	48953371	+	AAACT	GLUD1P2	ncRNA	1,2
			chr1	16200087	+	AAACA	SPEN	5'UTR	1,2,3,6,8,9			chr10	49782851	-	AGACT	ARHGAP22	ncRNA	1,2
			chr1	16200118	+	AGACC	SPEN	5'UTR	1,2,3,5,6,7,8,9			chr10	49782868	-	GGACT	ARHGAP22	ncRNA	1,2
			chr1	16200150	+	AAACA	SPEN	5'UTR	2,3,5,6,7,9			chr10	49782876	-	AAACT	ARHGAP22	ncRNA	1,2
			chr1	16200442	+	GAACA	SPEN	5'UTR	1,7,8,9			chr10	51363559	-	GAACC	RP11-592B15.4	ncRNA	4,6
			chr1	16200510	+	GAACT	SPEN	5'UTR	1,2,3,4,5,6,7,8,9			chr10	51363586	-	AAACA	RP11-592B15.4	ncRNA	4,6
			chr1	16200688	+	GGACT	SPEN	CDS	5			chr10	51363621	-	AGACT	RP11-592B15.4	ncRNA	4,6
			chr1	16202727	+	GAACA	SPEN	CDS	1,2,3,4,5			chr10	51363632	-	GAACC	RP11-592B15.4	ncRNA	4,6
			chr1	16202742	+	GGACA	SPEN	CDS	1,2,3,4,5			chr10	60759390	+	AGACA	LINC00844	ncRNA	1
			chr1	16202776	+	GGACA	SPEN	CDS	1,2,3,4,5,6,7,8,9			chr10	60759399	+	AAACA	LINC00844	ncRNA	1
			chr1	16202781	+	AGACA	SPEN	CDS	1,2,3,4,5,6,7,8,9			chr10	60759407	+	AGACA	LINC00844	ncRNA	1
			chr1	16202821	+	GGACT	SPEN	CDS	2,4,5,6,7,8,9			chr10	60759413	+	AGACA	LINC00844	ncRNA	1
			chr1	16255063	+	AAACT	SPEN	CDS	1,2,3,5,6,7,8,9			chr10	70277184	-	GGACT	SLC25A16	ncRNA	4
			chr1	16255068	+	GGACA	SPEN	CDS	1,2,3,5,6,7,8,9			chr10	75256408	+	GAACC	RP11-137L10.6	ncRNA	4,6,8
			chr1	16255106	+	AGACA	SPEN	CDS	1,2,3,4,5,6,7,8,9			chr10	75256420	+	AGACC	RP11-137L10.6	ncRNA	4,6,8
			chr1	16255121	+	GAACT	SPEN	CDS	1,2,3,4,5,6,7,8,9			chr10	75256465	+	GAACT	RP11-137L10.6	ncRNA	4,6,8
			chr1	16255894	+	AAACT	SPEN	CDS	2,3,4,6,7			chr10	75256532	+	GGACA	RP11-137L10.6	ncRNA	4,8
			chr1	16255899	+	GGACA	SPEN	CDS	2,3,4,6,7			chr10	75256538	+	GGACC	RP11-137L10.6	ncRNA	4,8
			chr1	16255903	+	AGACT	SPEN	CDS	2,3,4,6,7			chr10	75463626	-	GGACT	RP11-574K11.29	ncRNA	8,9
			chr1	16255929	+	AGACT	SPEN	CDS	2,3,4,6,7			chr10	75463635	-	GGACC	RP11-574K11.29	ncRNA	8,9
			chr1	16256964	+	GGACA	SPEN	CDS	3			chr10	75463765	-	AGACA	RP11-574K11.29	ncRNA	1,3,6
			chr1	16256973	+	AGACA	SPEN	CDS	3			chr10	75463775	-	AAACC	RP11-574K11.29	ncRNA	1,3,6
			chr1	16256998	+	AGACT	SPEN	CDS	3			chr10	75463798	-	AGACC	RP11-574K11.29	ncRNA	1,2,3,4,5,6,7,8,9
			chr1	16257021	+	GAACA	SPEN	CDS	3			chr10	75463838	-	GAACT	RP11-574K11.29	ncRNA	1,2,3,4,5,6,7,8,9
			chr1	16257050	+	AGACA	SPEN	CDS	3			chr10	75463843	-	GAACT	RP11-574K11.29	ncRNA	1,2,3,4,5,6,7,8,9
			chr1	16257063	+	AGACA	SPEN	CDS	3			chr10	75463849	-	AGACC	RP11-574K11.29	ncRNA	1,2,3,4,5,6,7,8,9
			chr1	16266081	+	AGACT	SPEN	3'UTR	5,8			chr10	75463890	-	GAACT	RP11-574K11.29	ncRNA	1,2,3,4,5,6,7,8,9
			chr1	16266139	+	GGACA	SPEN	3'UTR	4,7,9			chr10	75475664	-	GAACC	BMS1P4	ncRNA	6
			chr1	16266158	+	GGACT	SPEN	3'UTR	4,7,9			chr10	75475712	-	AGACA	BMS1P4	ncRNA	6
			chr1	16266166	+	AGACA	SPEN	3'UTR	4,7,9			chr10	75475729	-	GAACA	BMS1P4	ncRNA	6
			chr1	16266209	+	GAACA	SPEN	3'UTR	4,5,7			chr10	75475738	-	AAACC	BMS1P4	ncRNA	6
			chr1	16266254	+	AAACA	SPEN	3'UTR	1,2,3,4,5,6,7,8			chr10	75475794	-	AGACT	BMS1P4	ncRNA	6
			chr1	16266262	+	AAACA	SPEN	3'UTR	1,2,3,4,5,6,7,8			chr10	75490321	+	AGACC	GLUD1P3	ncRNA	1,3
			chr1	16266267	+	GAACT	SPEN	3'UTR	1,2,3,4,5,6,7,8			chr10	75490362	+	AGACT	GLUD1P3	ncRNA	1,3
			chr1	16266296	+	GGACT	SPEN	3'UTR	1,2,3,4,5,6,7,8,9			chr10	75490457	+	GAACT	GLUD1P3	ncRNA	2,4
			chr1	16266313	+	AGACA	SPEN	3'UTR	1,2,3,4,5,6,7,8,9			chr10	75491884	+	AGACC	DUSP8P5	ncRNA	1,2
			chr1	16266350	+	AGACA	SPEN	3'UTR	1,2,3,4,5,6,7,8,9			chr10	75491917	+	GGACA	DUSP8P5	ncRNA	1,2
			chr1	16266363	+	AGACT	SPEN	3'UTR	1,2,3,4,5,6,7,8,9			chr10	79542959	+	GGACA	RP13-39P12.3	ncRNA	9
			chr1	16266381	+	GGACT	SPEN	3'UTR	1,2,3,4,5,6,7,8,9			chr10	79542967	+	GAACT	RP13-39P12.3	ncRNA	9
			chr1	16266388	+	AAACT	SPEN	3'UTR	1,4,5,8			chr10	81586446	+	GGACC	RP11-182L21.6	ncRNA	4,7,8
			chr1	16266400	+	AGACC	SPEN	3'UTR	1,3,4,5,8			chr10	81587083	+	GAACA	RP11-182L21.6	ncRNA	3
			chr1	16266416	+	GAACA	SPEN	3'UTR	1,3,4,5,8			chr10	81682583	+	AGACA	MBL1P	ncRNA	3,5,6,8,9
			chr1	16268415	-	GAACC	ZBTB17	3'UTR	6			chr10	81682706	+	GGACT	MBL1P	ncRNA	4,5,8,9
			chr1	16268505	-	AGACC	ZBTB17	CDS	8			chr10	81808665	-	AAACT	TMEM254-AS1	ncRNA	9
			chr1	16360395	+	AAACC	CLCNKA	3'UTR	4			chr10	81808719	-	GGACT	TMEM254-AS1	ncRNA	1
			chr1	16384573	-	AGACC	FAM131C	3'UTR	2			chr10	81808728	-	AGACA	TMEM254-AS1	ncRNA	1
			chr1	16384579	-	GAACT	FAM131C	3'UTR	2			chr10	81808782	-	GAACT	TMEM254-AS1	ncRNA	1
			chr1	16384594	-	GGACA	FAM131C	3'UTR	2			chr10	88725668	-	AGACT	ADIRF-AS1	ncRNA	1,3,4,6,7,9
			chr1	16384643	-	AGACA	FAM131C	3'UTR	2			chr10	88725696	-	AAACC	ADIRF-AS1	ncRNA	1,3,4,6,7,9
			chr1	16384653	-	GGACT	FAM131C	3'UTR	2			chr10	88725709	-	GGACA	ADIRF-AS1	ncRNA	1,3,4,6,7,8,9
			chr1	16384661	-	GAACT	FAM131C	3'UTR	2			chr10	88725733	-	AGACT	ADIRF-AS1	ncRNA	1,3,4,6,7,8,9
			chr1	16451190	-	AAACC	EPHA2	3'UTR	6,7,9			chr10	88725754	-	GAACT	ADIRF-AS1	ncRNA	3,4,6,7,8,9
			chr1	16451225	-	AGACC	EPHA2	3'UTR	6,7,9			chr10	88725795	-	AAACA	ADIRF-AS1	ncRNA	3,4,6,7,8,9
			chr1	16451263	-	AGACC	EPHA2	3'UTR	3,4,6,7,8,9			chr10	88725812	-	GGACC	ADIRF-AS1	ncRNA	3
			chr1	16451278	-	GAACT	EPHA2	3'UTR	3,4,6,7,8,9			chr10	88726269	-	AGACA	ADIRF-AS1	ncRNA	9
			chr1	16451285	-	AGACT	EPHA2	3'UTR	3,4,6,7,8,9			chr10	88726306	-	GGACC	ADIRF-AS1	ncRNA	9
			chr1	16451327	-	AAACA	EPHA2	3'UTR	3,4,6,7,8,9			chr10	88726318	-	GGACT	ADIRF-AS1	ncRNA	9
			chr1	16451549	-	GAACT	EPHA2	3'UTR	4			chr10	88729355	-	GGACC	ADIRF-AS1	ncRNA	9
			chr1	16451622	-	GGACT	EPHA2	3'UTR	4			chr10	88729369	-	GGACT	ADIRF-AS1	ncRNA	9
			chr1	16475310	-	GGACT	EPHA2	CDS	3,4,6,8			chr10	88729383	-	AAACT	ADIRF-AS1	ncRNA	4,6,9
			chr1	16475316	-	GGACC	EPHA2	CDS	3,4,6,8			chr10	88729405	-	AGACA	ADIRF-AS1	ncRNA	4,6,9
			chr1	16475344	-	AGACT	EPHA2	CDS	3,4,6,8,9			chr10	88729415	-	AGACA	ADIRF-AS1	ncRNA	4,6,9
			chr1	16475463	-	GGACA	EPHA2	CDS	6			chr10	88729429	-	GGACA	ADIRF-AS1	ncRNA	4,6
			chr1	16524751	-	GGACC	ARHGEF19	3'UTR	9			chr10	88729598	-	AGACC	ADIRF-AS1	ncRNA	4,6,7,8,9
			chr1	16524812	-	AGACT	ARHGEF19	3'UTR	9			chr10	88729630	-	GGACT	ADIRF-AS1	ncRNA	4,6,7,8,9
			chr1	16524845	-	GGACC	ARHGEF19	3'UTR	9			chr10	88730459	-	AGACC	ADIRF-AS1	ncRNA	9
			chr1	16558336	-	GAACA	RSG1	3'UTR	9			chr10	88730496	-	GGACA	ADIRF-AS1	ncRNA	4,7,8,9
			chr1	16558355	-	GGACC	RSG1	3'UTR	1,9			chr10	88730529	-	GGACT	ADIRF-AS1	ncRNA	4,6,7,8
			chr1	16558450	-	GGACT	RSG1	3'UTR	4			chr10	88730566	-	GGACT	ADIRF-AS1	ncRNA	4,6,7,8
			chr1	16558470	-	GAACA	RSG1	3'UTR	4			chr10	88730602	-	AGACC	ADIRF-AS1	ncRNA	4,6
			chr1	16573998	-	GGACA	FBXO42	3'UTR	1			chr10	88730613	-	AAACA	ADIRF-AS1	ncRNA	4,6
			chr1	16574027	-	AAACC	FBXO42	3'UTR	1			chr10	88768623	+	GGACA	RP11-96C23.5	ncRNA	9
			chr1	16574073	-	GAACT	FBXO42	3'UTR	1,2,3,6			chr10	88768656	+	AGACA	RP11-96C23.5	ncRNA	9
			chr1	16574084	-	GAACT	FBXO42	3'UTR	2,3,6			chr10	88769016	+	AAACA	RP11-96C23.5	ncRNA	9
			chr1	16574096	-	GAACT	FBXO42	3'UTR	2,3,6			chr10	88769028	+	GAACT	RP11-96C23.5	ncRNA	9
			chr1	16574103	-	AAACC	FBXO42	3'UTR	2,3,6			chr10	88769043	+	GGACT	RP11-96C23.5	ncRNA	9
			chr1	16577057	-	AAACT	FBXO42	3'UTR	4,7,9			chr10	88769051	+	AGACC	RP11-96C23.5	ncRNA	9
			chr1	16577081	-	AAACA	FBXO42	3'UTR	4,7,9			chr10	88769079	+	GAACT	RP11-96C23.5	ncRNA	9
			chr1	16577097	-	GGACT	FBXO42	3'UTR	4,7,9			chr10	88769397	+	GGACC	RP11-96C23.5	ncRNA	9
			chr1	16577154	-	AAACC	FBXO42	3'UTR	3,5,6,8			chr10	88769405	+	GGACA	RP11-96C23.5	ncRNA	9
			chr1	16577200	-	AAACA	FBXO42	CDS	1,2,3,4,5,6,8			chr10	88769453	+	AGACC	RP11-96C23.5	ncRNA	6,8,9
			chr1	16577225	-	AAACA	FBXO42	CDS	1,2,3,4,5,6,8			chr10	88769701	+	AAACA	RP11-96C23.5	ncRNA	9
			chr1	16577232	-	GGACA	FBXO42	CDS	1,2,4,5,6			chr10	89116530	+	AGACA	LINC00863	ncRNA	4,6
			chr1	16577240	-	GGACT	FBXO42	CDS	1,2,3,4,5,6,7,9			chr10	89116554	+	GGACC	LINC00863	ncRNA	1,2,3,4,6,7,8
			chr1	16577258	-	GAACT	FBXO42	CDS	1,2,3,4,5,6,7,9			chr10	89116576	+	GGACA	LINC00863	ncRNA	1,2,3,4,6,7,8
			chr1	16577293	-	AAACC	FBXO42	CDS	1,2,3,4,7,8,9			chr10	89116581	+	AAACC	LINC00863	ncRNA	1,2,3,4,6,7,8
			chr1	16577303	-	GGACC	FBXO42	CDS	1,2,3,4,7,8,9			chr10	89116588	+	GAACT	LINC00863	ncRNA	1,2,3,4,6,7,8
			chr1	16577361	-	AGACA	FBXO42	CDS	1,2,3,4,5,6,7,8,9			chr10	89116605	+	GGACA	LINC00863	ncRNA	1,2,3,4,6,7,8,9
			chr1	16577370	-	GGACA	FBXO42	CDS	1,2,3,4,5,6,7,8,9			chr10	89116654	+	GAACC	LINC00863	ncRNA	1,2,3,4,7,8,9
			chr1	16577400	-	GAACT	FBXO42	CDS	1,5,6,8,9			chr10	89116668	+	AGACT	LINC00863	ncRNA	1,2,3,4,7,8,9
			chr1	16577420	-	AAACC	FBXO42	CDS	1,5,6,8,9			chr10	90706668	-	GGACT	ACTA2	ncRNA	4
			chr1	16577719	-	AGACA	FBXO42	CDS	1,2,3,4,5,6,7,8,9			chr10	90706684	-	GAACA	ACTA2	ncRNA	4,7
			chr1	16577723	-	GAACA	FBXO42	CDS	1,2,3,4,5,6,7,8,9			chr10	90706698	-	GGACA	ACTA2	ncRNA	4,7
			chr1	16577735	-	AGACA	FBXO42	CDS	1,2,3,4,5,6,7,8,9			chr10	90706706	-	GAACA	ACTA2	ncRNA	4,7
			chr1	16577755	-	GGACA	FBXO42	CDS	1,2,3,4,5,6,7,8,9			chr10	90706715	-	GAACA	ACTA2	ncRNA	4,7
			chr1	16577763	-	GGACA	FBXO42	CDS	1,2,3,4,5,6,7,8,9			chr10	90706749	-	AAACA	ACTA2	ncRNA	7
			chr1	16577798	-	AAACC	FBXO42	CDS	1,2,5,6,7,8			chr10	90706754	-	AAACC	ACTA2	ncRNA	7
			chr1	16577882	-	GGACT	FBXO42	CDS	2			chr10	90706761	-	GGACA	ACTA2	ncRNA	7
			chr1	16578064	-	AGACT	FBXO42	CDS	2,8			chr10	90706773	-	AAACT	ACTA2	ncRNA	7
			chr1	16693796	+	AGACA	SZRD1	CDS	3,4,7,9			chr10	91095113	-	GGACT	LIPA	ncRNA	1,2
			chr1	16721716	+	AGACA	SZRD1	CDS	3,5,8			chr10	91095123	-	GAACA	LIPA	ncRNA	1,2
			chr1	16721724	+	GGACT	SZRD1	CDS	3,5,8			chr10	91095144	-	GGACA	LIPA	ncRNA	1,2
			chr1	16721794	+	GAACC	SZRD1	3'UTR	1,2,3,4,5,6,7,8,9			chr10	91599212	+	GGACA	LINC00865	ncRNA	9
			chr1	16785597	+	GAACA	NECAP2	3'UTR	1,3,4,5,6,8,9			chr10	91599236	+	AAACT	LINC00865	ncRNA	9
			chr1	16785657	+	AGACT	NECAP2	3'UTR	1,3,4,5,6,7,8,9			chr10	91599270	+	GAACT	LINC00865	ncRNA	9
			chr1	16785665	+	AGACT	NECAP2	3'UTR	1,3,4,5,6,7,8,9			chr10	91599276	+	GAACT	LINC00865	ncRNA	9
			chr1	16785694	+	AAACA	NECAP2	3'UTR	3,4,6,7,9			chr10	93542781	-	AGACA	TNKS2-AS1	ncRNA	9
			chr1	16786327	+	AAACA	NECAP2	3'UTR	3,4,7			chr10	93542852	-	AGACT	TNKS2-AS1	ncRNA	9
			chr1	16786350	+	GAACT	NECAP2	3'UTR	1,3,4,5,6,7,9			chr10	93542879	-	AAACA	TNKS2-AS1	ncRNA	9
			chr1	16786382	+	AAACT	NECAP2	3'UTR	1,3,4,5,6,7,9			chr10	93542892	-	AGACA	TNKS2-AS1	ncRNA	9
			chr1	16786497	+	AGACC	NECAP2	3'UTR	1,3,4,6,7,8,9			chr10	95718154	-	GGACT	PIPSL	ncRNA	9
			chr1	16786504	+	GAACT	NECAP2	3'UTR	1,3,4,6,7,8,9			chr10	95718191	-	GGACC	PIPSL	ncRNA	9
			chr1	16786533	+	GGACC	NECAP2	3'UTR	1,3,4,6,7,8,9			chr10	96702135	+	GGACT	CYP2C9	ncRNA	5
			chr1	16890181	-	GAACC	NBPF1	3'UTR	2,9			chr10	96702166	+	AAACA	CYP2C9	ncRNA	5
			chr1	16890195	-	AGACA	NBPF1	3'UTR	2,9			chr10	97634964	-	AAACA	ENTPD1-AS1	ncRNA	8
			chr1	16890257	-	GGACC	NBPF1	3'UTR	2,6,8,9			chr10	97634985	-	AAACA	ENTPD1-AS1	ncRNA	8
			chr1	16890264	-	AGACA	NBPF1	3'UTR	6,8,9			chr10	97635077	-	GAACT	ENTPD1-AS1	ncRNA	1,2,3,4,6,9
			chr1	16890298	-	AGACC	NBPF1	3'UTR	6,8,9			chr10	97635115	-	AGACT	ENTPD1-AS1	ncRNA	1,2,3,6,8
			chr1	16890485	-	GAACA	NBPF1	CDS	6,7			chr10	97635155	-	GAACT	ENTPD1-AS1	ncRNA	1,2,3,8,9
			chr1	16890511	-	GGACA	NBPF1	CDS	6,7			chr10	97635167	-	AGACC	ENTPD1-AS1	ncRNA	1,2,3,8,9
			chr1	16890540	-	GAACA	NBPF1	CDS	1,3,4,5,6,7,8			chr10	97635209	-	GAACA	ENTPD1-AS1	ncRNA	6,9
			chr1	16890591	-	GAACT	NBPF1	CDS	1,3,4,5,6,7,8,9			chr10	97635249	-	AGACT	ENTPD1-AS1	ncRNA	6,7,8,9
			chr1	16890634	-	GGACT	NBPF1	CDS	1,5,9			chr10	97635260	-	GAACC	ENTPD1-AS1	ncRNA	6,7,8,9
			chr1	17380570	-	GGACA	SDHB	5'UTR	7			chr10	97635322	-	GAACT	ENTPD1-AS1	ncRNA	1,7,8
			chr1	17395434	-	AGACC	PADI2	3'UTR	1,2,4,6,7			chr10	97635388	-	GGACT	ENTPD1-AS1	ncRNA	1
			chr1	17395450	-	GGACA	PADI2	3'UTR	1,2,4,6,7			chr10	97636327	-	AGACT	ENTPD1-AS1	ncRNA	1
			chr1	17395455	-	GGACT	PADI2	3'UTR	1,2,4,6,7			chr10	97636360	-	AGACA	ENTPD1-AS1	ncRNA	1
			chr1	17395493	-	AGACC	PADI2	3'UTR	1,2,4,6,7			chr10	97849843	-	AGACT	ENTPD1-AS1	ncRNA	2
			chr1	17734270	-	GAACT	RCC2	3'UTR	4			chr10	97849855	-	GGACA	ENTPD1-AS1	ncRNA	2
			chr1	17734276	-	GGACT	RCC2	3'UTR	4			chr10	97849895	-	GGACA	ENTPD1-AS1	ncRNA	2
			chr1	17734335	-	GGACT	RCC2	3'UTR	4			chr10	97916577	+	AAACA	ZNF518A	ncRNA	2,4
			chr1	17734605	-	AGACT	RCC2	3'UTR	1			chr10	97916590	+	GAACC	ZNF518A	ncRNA	2,4
			chr1	17734833	-	GAACA	RCC2	3'UTR	1,2,3,4,6,7,8,9			chr10	97916654	+	GAACT	ZNF518A	ncRNA	1
			chr1	17734858	-	GGACT	RCC2	3'UTR	1,2,3,4,6,7,8			chr10	97916916	+	AGACA	ZNF518A	ncRNA	1,2,8,9
			chr1	17734867	-	GAACC	RCC2	3'UTR	1,2,3,4,6,7,8			chr10	97916940	+	GAACA	ZNF518A	ncRNA	1,2,8,9
			chr1	18023835	+	GGACA	ARHGEF10L	CDS	7			chr10	97916961	+	AAACT	ZNF518A	ncRNA	1,2,8,9
			chr1	18023948	+	GGACC	ARHGEF10L	3'UTR	1,2,3,4,5,6,7,8,9			chr10	97916972	+	AGACA	ZNF518A	ncRNA	1,2,8,9
			chr1	18023959	+	GGACT	ARHGEF10L	3'UTR	1,2,3,4,5,6,7,8,9			chr10	97916998	+	AGACT	ZNF518A	ncRNA	1,2,8,9
			chr1	18023977	+	GGACT	ARHGEF10L	3'UTR	1,2,3,4,5,6,7,8,9			chr10	97917009	+	GGACT	ZNF518A	ncRNA	1,8
			chr1	18023988	+	AAACT	ARHGEF10L	3'UTR	1,2,3,4,5,6,7,8,9			chr10	97917471	+	AAACA	ZNF518A	ncRNA	9
			chr1	18024012	+	AAACC	ARHGEF10L	3'UTR	1,2,3,4,5,6,7			chr10	97917541	+	AGACT	ZNF518A	ncRNA	9
			chr1	18152581	+	GGACT	ACTL8	CDS	9			chr10	97917548	+	GGACA	ZNF518A	ncRNA	9
			chr1	18809274	+	GAACT	KLHDC7A	CDS	4			chr10	97918155	+	AAACC	ZNF518A	ncRNA	8
			chr1	18809304	+	GGACC	KLHDC7A	CDS	4			chr10	97918204	+	GAACT	ZNF518A	ncRNA	8
			chr1	18809313	+	GGACT	KLHDC7A	CDS	4			chr10	97918233	+	GAACA	ZNF518A	ncRNA	8
			chr1	18811512	+	GAACC	KLHDC7A	3'UTR	4			chr10	97918747	+	AGACT	ZNF518A	ncRNA	4
			chr1	18811558	+	GAACC	KLHDC7A	3'UTR	4			chr10	97918787	+	AGACA	ZNF518A	ncRNA	4
			chr1	18811569	+	GGACC	KLHDC7A	3'UTR	4			chr10	97918791	+	AAACT	ZNF518A	ncRNA	4
			chr1	18811605	+	AGACT	KLHDC7A	3'UTR	4			chr10	97919594	+	AGACA	ZNF518A	ncRNA	3
			chr1	18811637	+	GGACT	KLHDC7A	3'UTR	4			chr10	97919739	+	GAACC	ZNF518A	ncRNA	1,2,4
			chr1	18811649	+	GGACT	KLHDC7A	3'UTR	4			chr10	97919788	+	AAACA	ZNF518A	ncRNA	1,2,4,6
			chr1	18811666	+	GAACT	KLHDC7A	3'UTR	4			chr10	97919810	+	GAACT	ZNF518A	ncRNA	3,4,6,7,8,9
			chr1	19229134	-	GGACA	ALDH4A1	5'UTR	4			chr10	97919827	+	AGACT	ZNF518A	ncRNA	3,4,6,7,8,9
			chr1	19229160	-	GGACT	ALDH4A1	5'UTR	4,5			chr10	97919851	+	AAACA	ZNF518A	ncRNA	3,7,8,9
			chr1	19229253	-	GGACT	ALDH4A1	5'UTR	4,5			chr10	97919857	+	AAACT	ZNF518A	ncRNA	1,2,3,4,6,7,8,9
			chr1	19234785	-	GGACT	IFFO2	3'UTR	6			chr10	97919873	+	AGACT	ZNF518A	ncRNA	1,2,3,4,6,7,8,9
			chr1	19234797	-	AGACT	IFFO2	3'UTR	6			chr10	97919881	+	AAACT	ZNF518A	ncRNA	1,2,3,4,6,7,8,9
			chr1	19234910	-	GGACT	IFFO2	3'UTR	1,4,8			chr10	97919900	+	AAACA	ZNF518A	ncRNA	1,2,3,4,6,7,8,9
			chr1	19234947	-	AGACT	IFFO2	3'UTR	1,4			chr10	97919906	+	AAACT	ZNF518A	ncRNA	1,2,3,4,6,7,8,9
			chr1	19408501	-	GGACC	UBR4	5'UTR	4,6,8			chr10	97919940	+	GAACC	ZNF518A	ncRNA	1,2,3,4,6,7,8,9
			chr1	19408533	-	AGACT	UBR4	5'UTR	4,6,8			chr10	97919991	+	AAACC	ZNF518A	ncRNA	1
			chr1	19408548	-	AAACA	UBR4	5'UTR	6,8			chr10	97920010	+	AAACA	ZNF518A	ncRNA	1
			chr1	19408557	-	AAACC	UBR4	5'UTR	6,8			chr10	97920027	+	AGACC	ZNF518A	ncRNA	1
			chr1	19408579	-	GAACC	UBR4	5'UTR	6,8			chr10	97920174	+	AAACT	ZNF518A	ncRNA	1,3,8,9
			chr1	19545648	-	GAACT	EMC1	3'UTR	1,2,7			chr10	97920194	+	GGACA	ZNF518A	ncRNA	1,3,8,9
			chr1	19545680	-	GAACT	EMC1	3'UTR	1,2,3,7,8,9			chr10	97920225	+	GAACT	ZNF518A	ncRNA	1,3,8,9
			chr1	19545787	-	AGACT	EMC1	3'UTR	1,2,3,4,5,6,7,8,9			chr10	97920245	+	AAACC	ZNF518A	ncRNA	1,3,8,9
			chr1	19545793	-	GAACA	EMC1	3'UTR	1,2,3,4,5,6,7,8,9			chr10	97920363	+	AGACA	ZNF518A	ncRNA	2,6
			chr1	19545836	-	AGACT	EMC1	CDS	1,4,5,6,8			chr10	97920373	+	AAACA	ZNF518A	ncRNA	2,6
			chr1	19571309	-	GAACA	EMC1	3'UTR	1,2			chr10	97920393	+	AGACT	ZNF518A	ncRNA	2,6
			chr1	19571352	-	AGACT	EMC1	3'UTR	1,2			chr10	97920488	+	AGACA	ZNF518A	ncRNA	2,3,4,6,8,9
			chr1	19571384	-	GAACT	EMC1	3'UTR	1,2			chr10	97921591	+	AAACA	ZNF518A	ncRNA	4
			chr1	19571391	-	GAACT	EMC1	3'UTR	1,2			chr10	97921639	+	GGACC	ZNF518A	ncRNA	4
			chr1	19571412	-	GAACT	EMC1	CDS	1,2			chr10	98510636	+	AGACC	RPL13AP5	ncRNA	3,4,7
			chr1	19585305	+	AGACT	MRTO4	CDS	1,3,4,5,7,9			chr10	98510644	+	GGACT	RPL13AP5	ncRNA	3,4,7
			chr1	19585330	+	GGACT	MRTO4	3'UTR	1,2,3,4,5,6,7,8,9			chr10	98510668	+	AGACT	RPL13AP5	ncRNA	3,4,7
			chr1	19585337	+	GGACT	MRTO4	3'UTR	1,2,3,4,5,6,7,8,9			chr10	100171189	-	AAACA	PYROXD2	ncRNA	8
			chr1	19585373	+	GGACC	MRTO4	3'UTR	1,2,3,5,6,7,8,9			chr10	100171194	-	GGACA	PYROXD2	ncRNA	8
			chr1	19585382	+	GGACT	MRTO4	3'UTR	1,2,3,4,5,6,7,8,9			chr10	100171205	-	GAACC	PYROXD2	ncRNA	8
			chr1	19585428	+	AGACA	MRTO4	3'UTR	2,3,4			chr10	101190379	-	AGACC	GOT1	ncRNA	3,5
			chr1	19585435	+	GAACA	MRTO4	3'UTR	2,3,4			chr10	101197680	+	AAACC	RP11-441O15.3	ncRNA	7
			chr1	19585469	+	AAACT	MRTO4	3'UTR	2,3,4			chr10	102142387	+	GAACA	LINC00263	ncRNA	4
			chr1	19654305	+	GAACC	PQLC2	3'UTR	9			chr10	102827518	+	GGACT	KAZALD1	ncRNA	8
			chr1	19655143	+	GAACC	PQLC2	3'UTR	2			chr10	102827528	+	GAACT	KAZALD1	ncRNA	8
			chr1	19655163	+	GGACA	PQLC2	3'UTR	2			chr10	102827587	+	GAACC	KAZALD1	ncRNA	8
			chr1	19655205	+	GGACA	PQLC2	3'UTR	2			chr10	102953750	+	AAACT	RP11-324L3.1	ncRNA	9
			chr1	19655263	+	GGACC	PQLC2	3'UTR	9			chr10	102953791	+	GGACC	RP11-324L3.1	ncRNA	9
			chr1	19655268	+	GAACC	PQLC2	3'UTR	8,9			chr10	102953796	+	AGACC	RP11-324L3.1	ncRNA	9
			chr1	19655283	+	GAACA	PQLC2	3'UTR	8,9			chr10	102953843	+	GGACA	RP11-324L3.1	ncRNA	9
			chr1	19655299	+	AGACC	PQLC2	3'UTR	8,9			chr10	102996658	+	GGACT	LBX1-AS1	ncRNA	7
			chr1	19655333	+	AGACC	PQLC2	3'UTR	3,7,8			chr10	102996717	+	GAACT	LBX1-AS1	ncRNA	7
			chr1	19655353	+	AGACA	PQLC2	3'UTR	3,7,8			chr10	104215841	+	AGACT	RP11-18I14.10	ncRNA	1,2,3,4,5,6,8,9
			chr1	19655428	+	GGACT	PQLC2	3'UTR	1,2,3,4,5,6,7,8,9			chr10	105369590	+	AGACC	RP11-416N2.4	ncRNA	1,2
			chr1	19655435	+	GGACT	PQLC2	3'UTR	1,2,3,4,5,6,7,8,9			chr10	105369600	+	AGACC	RP11-416N2.4	ncRNA	1,2
			chr1	19655454	+	AGACA	PQLC2	3'UTR	1,2,3,4,5,6,7,8,9			chr10	105369619	+	GGACT	RP11-416N2.4	ncRNA	1,2
			chr1	19655466	+	AAACA	PQLC2	3'UTR	1,2,3,4,5,6,7,8,9			chr10	105637709	-	AAACA	RP11-541N10.3	ncRNA	4
			chr1	19655528	+	GGACC	PQLC2	3'UTR	1,5,9			chr10	105637732	-	AAACT	RP11-541N10.3	ncRNA	4
			chr1	19655552	+	AGACC	PQLC2	3'UTR	1,5,9			chr10	105637741	-	AAACC	RP11-541N10.3	ncRNA	4
			chr1	19655663	+	GAACT	PQLC2	3'UTR	4			chr10	105637747	-	GGACT	RP11-541N10.3	ncRNA	4
			chr1	19655672	+	GAACC	PQLC2	3'UTR	4			chr10	105637761	-	AGACT	RP11-541N10.3	ncRNA	4
			chr1	19655681	+	AGACA	PQLC2	3'UTR	4			chr10	105637768	-	GAACC	RP11-541N10.3	ncRNA	4
			chr1	19655697	+	GAACC	PQLC2	3'UTR	4			chr10	115329759	+	GGACT	HABP2	ncRNA	5
			chr1	19953176	+	GGACT	MINOS1	3'UTR	1,2,4,7,8,9			chr10	115329782	+	GGACC	HABP2	ncRNA	5
			chr1	19953187	+	GAACT	MINOS1	3'UTR	1,2,4,6,7,8,9			chr10	115329839	+	AAACC	HABP2	ncRNA	5
			chr1	19953229	+	GAACC	MINOS1	3'UTR	2,6			chr10	115329847	+	GGACT	HABP2	ncRNA	5
			chr1	19953239	+	AAACC	MINOS1	3'UTR	2,6			chr10	119245665	-	GAACA	EMX2OS	ncRNA	1
			chr1	19983618	+	GGACT	MINOS1-NBL1	CDS	6			chr10	119245720	-	GAACA	EMX2OS	ncRNA	1,4
			chr1	19983728	+	GGACT	MINOS1-NBL1	3'UTR	1,2,3,4,6,7,8,9			chr10	119250136	-	AAACA	EMX2OS	ncRNA	7
			chr1	19983740	+	AGACT	MINOS1-NBL1	3'UTR	1,2,3,4,6,7,8,9			chr10	119250160	-	AAACA	EMX2OS	ncRNA	7
			chr1	19983746	+	GGACT	MINOS1-NBL1	3'UTR	1,2,3,4,6,7,8,9			chr10	119250177	-	AAACA	EMX2OS	ncRNA	1,4,7,9
			chr1	20008773	-	GAACA	TMCO4	3'UTR	3,8			chr10	119250209	-	AGACT	EMX2OS	ncRNA	1,4,7,9
			chr1	20008815	-	GGACA	TMCO4	3'UTR	3,4,5,6,7,8,9			chr10	119250213	-	AGACA	EMX2OS	ncRNA	1,4,7,9
			chr1	20008828	-	GAACT	TMCO4	3'UTR	3,4,5,6,7,8,9			chr10	119250224	-	AAACT	EMX2OS	ncRNA	1,4,7,9
			chr1	20008884	-	GGACA	TMCO4	3'UTR	4,5,6,7,8,9			chr10	119250266	-	GGACC	EMX2OS	ncRNA	1,4,9
			chr1	20008923	-	AGACA	TMCO4	3'UTR	5,6,8,9			chr10	119858184	+	AGACC	CASC2	ncRNA	9
			chr1	20008938	-	GGACA	TMCO4	3'UTR	5,6,8,9			chr10	119858211	+	AGACT	CASC2	ncRNA	9
			chr1	20009355	-	GAACA	TMCO4	3'UTR	4,7			chr10	119858251	+	GAACA	CASC2	ncRNA	9
			chr1	20009401	-	GAACT	TMCO4	3'UTR	3,4,6,7,9			chr10	119858296	+	AAACA	CASC2	ncRNA	9
			chr1	20009520	-	GGACC	TMCO4	3'UTR	4,8,9			chr10	122667831	+	GGACT	WDR11	ncRNA	9
			chr1	20009537	-	GGACT	TMCO4	CDS	4,8,9			chr10	122667864	+	AGACT	WDR11	ncRNA	9
			chr1	20009562	-	AGACC	TMCO4	CDS	4			chr10	122667870	+	AGACA	WDR11	ncRNA	9
			chr1	20009600	-	GGACC	TMCO4	CDS	4			chr10	124006191	+	GGACA	TACC2	ncRNA	4,7
			chr1	20140787	-	GGACT	RNF186	3'UTR	4			chr10	124006203	+	AGACA	TACC2	ncRNA	4,7
			chr1	20140820	-	AGACT	RNF186	3'UTR	4			chr10	124006252	+	GGACA	TACC2	ncRNA	4,7
			chr1	20140826	-	GGACT	RNF186	3'UTR	4			chr10	124006257	+	AAACA	TACC2	ncRNA	4,7
			chr1	20140845	-	GAACA	RNF186	3'UTR	4			chr10	124006261	+	AGACT	TACC2	ncRNA	4,7
			chr1	20140858	-	GGACT	RNF186	3'UTR	4			chr10	124647917	+	GAACT	RP11-564D11.3	ncRNA	9
			chr1	20234070	+	AAACA	OTUD3	CDS	4			chr10	124647948	+	AAACT	RP11-564D11.3	ncRNA	9
			chr1	20234074	+	AAACA	OTUD3	CDS	4			chr10	124657501	+	AGACA	RP11-564D11.3	ncRNA	9
			chr1	20234086	+	GAACA	OTUD3	CDS	4			chr10	124657522	+	GGACT	RP11-564D11.3	ncRNA	9
			chr1	20234166	+	GGACA	OTUD3	CDS	1,2,6,8,9			chr10	129866675	+	GAACA	PTPRE	ncRNA	6
			chr1	20234193	+	GAACA	OTUD3	CDS	1,2,6,8,9			chr10	129866709	+	GAACC	PTPRE	ncRNA	6
			chr1	20234216	+	AGACC	OTUD3	CDS	1,2,6,8,9			chr11	127373	-	GGACT	LINC01001	ncRNA	3,4,5,6,7,8
			chr1	20234297	+	AGACT	OTUD3	3'UTR	1,2,4,6,8,9			chr11	127461	-	GAACT	LINC01001	ncRNA	1,3,4,5,6,7,8
			chr1	20238587	+	AAACT	OTUD3	3'UTR	1			chr11	130065	-	AGACC	LINC01001	ncRNA	4,6,8
			chr1	20238594	+	GAACT	OTUD3	3'UTR	1			chr11	130074	-	GGACC	LINC01001	ncRNA	4,6,8
			chr1	20305325	-	AGACC	PLA2G2A	5'UTR	3,6,7,9			chr11	130105	-	GGACT	LINC01001	ncRNA	4,6,8
			chr1	20306113	-	AAACA	PLA2G2A	5'UTR	3,5,6,9			chr11	130149	-	AAACT	LINC01001	ncRNA	6,8
			chr1	20306117	-	GAACA	PLA2G2A	5'UTR	3,5,6,9			chr11	291399	+	AGACA	ATHL1	ncRNA	4,8
			chr1	20417216	+	AGACT	PLA2G5	3'UTR	3,5,9			chr11	291449	+	GGACC	ATHL1	ncRNA	4,6,8
			chr1	20417289	+	AGACC	PLA2G5	3'UTR	3,5,9			chr11	291465	+	GGACC	ATHL1	ncRNA	4,6,8
			chr1	20417316	+	GGACC	PLA2G5	3'UTR	3,5,9			chr11	291475	+	GGACT	ATHL1	ncRNA	4,6,8
			chr1	20417375	+	GGACT	PLA2G5	3'UTR	3			chr11	291811	+	AGACA	ATHL1	ncRNA	6
			chr1	20518221	+	GAACA	UBXN10	3'UTR	4			chr11	291816	+	GAACT	ATHL1	ncRNA	6
			chr1	20518244	+	GAACT	UBXN10	3'UTR	4			chr11	291870	+	GAACC	ATHL1	ncRNA	6
			chr1	20518298	+	AAACA	UBXN10	3'UTR	4			chr11	418084	-	AAACT	ANO9	ncRNA	8
			chr1	20810130	-	AGACA	CAMK2N1	3'UTR	3			chr11	418125	-	GAACT	ANO9	ncRNA	4,6,8
			chr1	20826725	-	AGACT	MUL1	3'UTR	1,2,3,4,5,6,7,8,9			chr11	418153	-	GAACT	ANO9	ncRNA	4,6,8
			chr1	20826790	-	GGACT	MUL1	3'UTR	1,2,3,4,5,6,7,8,9			chr11	459037	+	GGACC	PTDSS2	ncRNA	2,6,7
			chr1	20826802	-	GGACT	MUL1	3'UTR	1,2,3,5,7,9			chr11	459056	+	GGACA	PTDSS2	ncRNA	2,6,7
			chr1	20826989	-	GGACC	MUL1	3'UTR	6			chr11	459077	+	GGACC	PTDSS2	ncRNA	2,6,7
			chr1	20827036	-	AGACC	MUL1	3'UTR	1,4,6			chr11	459098	+	GGACA	PTDSS2	ncRNA	2,6,7
			chr1	20827045	-	AAACT	MUL1	3'UTR	1,4			chr11	459117	+	GGACC	PTDSS2	ncRNA	2,6,7
			chr1	20945053	+	AGACC	CDA	CDS	6			chr11	459136	+	GGACA	PTDSS2	ncRNA	6
			chr1	20945103	+	GAACT	CDA	3'UTR	4,5,6,9			chr11	459157	+	GGACC	PTDSS2	ncRNA	6
			chr1	20945133	+	GGACA	CDA	3'UTR	4,5,6,9			chr11	459336	+	GGACA	PTDSS2	ncRNA	6
			chr1	20945165	+	GGACT	CDA	3'UTR	4,5,6,9			chr11	459357	+	GGACC	PTDSS2	ncRNA	6
			chr1	20945237	+	GGACT	CDA	3'UTR	4,5			chr11	459376	+	GGACA	PTDSS2	ncRNA	6
			chr1	20977219	+	GAACA	PINK1	3'UTR	4			chr11	459397	+	GGACC	PTDSS2	ncRNA	6
			chr1	20977275	+	AGACA	PINK1	3'UTR	4,6			chr11	459408	+	AGACA	PTDSS2	ncRNA	6
			chr1	20977280	+	AGACA	PINK1	3'UTR	1,4,6,8			chr11	459418	+	AAACT	PTDSS2	ncRNA	6
			chr1	20977336	+	GAACT	PINK1	3'UTR	1,8			chr11	459453	+	GGACA	PTDSS2	ncRNA	6
			chr1	20977421	+	GGACT	PINK1	3'UTR	6,7			chr11	567033	-	AAACT	MIR210HG	ncRNA	4
			chr1	20977521	+	GAACT	PINK1	3'UTR	1,2,3,4,6,7,8			chr11	567045	-	AAACT	MIR210HG	ncRNA	4
			chr1	20987720	-	AGACT	DDOST	CDS	6			chr11	567313	-	GAACC	MIR210HG	ncRNA	1,2,3,4,6
			chr1	20987740	-	GGACA	DDOST	CDS	6			chr11	567410	-	GGACC	MIR210HG	ncRNA	4,9
			chr1	20987763	-	GGACC	DDOST	CDS	6			chr11	567478	-	GGACT	MIR210HG	ncRNA	3,4,6,9
			chr1	21046653	-	AAACC	SH2D5	3'UTR	1			chr11	567484	-	GGACT	MIR210HG	ncRNA	3,4,6,9
			chr1	21046657	-	GGACA	SH2D5	3'UTR	1			chr11	697977	-	AAACC	DEAF1	ncRNA	4,6,9
			chr1	21046691	-	GGACT	SH2D5	3'UTR	1			chr11	697983	-	GGACA	DEAF1	ncRNA	4,6,9
			chr1	21046731	-	AAACC	SH2D5	3'UTR	1			chr11	821096	+	GGACT	PNPLA2	ncRNA	6
			chr1	21046748	-	GGACT	SH2D5	3'UTR	1			chr11	821170	+	GGACA	PNPLA2	ncRNA	4,6,8
			chr1	21046761	-	GAACT	SH2D5	3'UTR	1			chr11	821192	+	GAACT	PNPLA2	ncRNA	4,6,8
			chr1	21046991	-	GAACT	SH2D5	3'UTR	1			chr11	821236	+	GAACT	PNPLA2	ncRNA	4
			chr1	21046996	-	GGACA	SH2D5	3'UTR	1			chr11	1331670	+	GAACA	TOLLIP-AS1	ncRNA	1
			chr1	21047064	-	GAACT	SH2D5	3'UTR	1			chr11	1331731	+	GGACA	TOLLIP-AS1	ncRNA	1
			chr1	21047083	-	GAACA	SH2D5	3'UTR	1			chr11	1491021	-	AGACC	MOB2	ncRNA	1,2,7,8,9
			chr1	21047096	-	GAACT	SH2D5	3'UTR	1			chr11	1491049	-	GAACT	MOB2	ncRNA	1,2,6,7,8,9
			chr1	21047121	-	AAACT	SH2D5	3'UTR	1			chr11	1491144	-	GGACT	MOB2	ncRNA	1,6
			chr1	21071053	-	AAACT	HP1BP3	3'UTR	1			chr11	1491155	-	AGACA	MOB2	ncRNA	1,6
			chr1	21071063	-	GGACT	HP1BP3	3'UTR	1,3,5,6,7,8			chr11	1618878	+	GAACT	KRTAP5-AS1	ncRNA	1
			chr1	21071149	-	AAACC	HP1BP3	3'UTR	1,3,4,5,6,7,8			chr11	1618891	+	GAACC	KRTAP5-AS1	ncRNA	1,2
			chr1	21071160	-	GGACT	HP1BP3	3'UTR	1,4,5,6,7,8			chr11	1618914	+	AAACA	KRTAP5-AS1	ncRNA	1,2
			chr1	21071175	-	GAACA	HP1BP3	3'UTR	1,4,5,6,7,8			chr11	1618923	+	AAACC	KRTAP5-AS1	ncRNA	1,2
			chr1	21133534	-	GGACT	EIF4G3	3'UTR	1			chr11	1618975	+	GGACA	KRTAP5-AS1	ncRNA	1,2
			chr1	21133540	-	AAACA	EIF4G3	3'UTR	1			chr11	1618988	+	GGACT	KRTAP5-AS1	ncRNA	1,2
			chr1	21133598	-	AAACC	EIF4G3	3'UTR	1			chr11	1619018	+	GGACT	KRTAP5-AS1	ncRNA	1,2
			chr1	21268038	-	AAACA	EIF4G3	CDS	1,6,8			chr11	1619035	+	GGACA	KRTAP5-AS1	ncRNA	1,2
			chr1	21268067	-	GAACA	EIF4G3	CDS	1,6,8			chr11	1619048	+	GGACT	KRTAP5-AS1	ncRNA	1,2
			chr1	21268101	-	GAACT	EIF4G3	CDS	1,6,7,8			chr11	1619078	+	GGACT	KRTAP5-AS1	ncRNA	2
			chr1	21268285	-	AAACT	EIF4G3	CDS	5			chr11	1688886	+	GAACC	FAM99A	ncRNA	5
			chr1	21268348	-	AAACA	EIF4G3	CDS	1,2,3,4,5,6,7,8,9			chr11	1688927	+	AGACT	FAM99A	ncRNA	5
			chr1	21268508	-	AGACC	EIF4G3	CDS	1			chr11	1688941	+	GGACC	FAM99A	ncRNA	5
			chr1	21268515	-	AAACA	EIF4G3	CDS	1			chr11	1688991	+	GGACC	FAM99A	ncRNA	5
			chr1	21268553	-	AGACA	EIF4G3	CDS	1,5			chr11	1689077	+	GGACA	FAM99A	ncRNA	5
			chr1	21268573	-	GAACT	EIF4G3	CDS	1,5			chr11	1689086	+	GGACT	FAM99A	ncRNA	5
			chr1	21544373	-	GGACA	ECE1	3'UTR	4			chr11	2018946	-	GGACA	H19	ncRNA	5
			chr1	21544439	-	GGACA	ECE1	3'UTR	3			chr11	2019013	-	GAACC	H19	ncRNA	3,5,7
			chr1	21544594	-	AGACT	ECE1	3'UTR	5,8			chr11	2019029	-	AAACT	H19	ncRNA	3,5,7
			chr1	21544616	-	AGACC	ECE1	3'UTR	5,8			chr11	2019082	-	GGACC	H19	ncRNA	3,5,7
			chr1	21544677	-	GGACA	ECE1	3'UTR	1,5,6,8			chr11	2654611	-	GGACT	KCNQ1OT1	ncRNA	4
			chr1	21544762	-	GGACT	ECE1	3'UTR	1,3,4,5,6,7,8,9			chr11	2654620	-	AGACA	KCNQ1OT1	ncRNA	4
			chr1	21544770	-	AAACT	ECE1	3'UTR	1,3,4,5,6,7,8,9			chr11	2654630	-	AAACA	KCNQ1OT1	ncRNA	4
			chr1	21544778	-	AGACT	ECE1	3'UTR	1,3,4,5,6,7,8,9			chr11	2654654	-	AGACT	KCNQ1OT1	ncRNA	4
			chr1	21545604	-	GAACA	ECE1	3'UTR	4,5,7			chr11	2654695	-	AAACC	KCNQ1OT1	ncRNA	4
			chr1	21545617	-	AAACA	ECE1	3'UTR	4,5,7			chr11	2655062	-	GGACT	KCNQ1OT1	ncRNA	4
			chr1	21545625	-	GGACC	ECE1	3'UTR	4,5,7			chr11	2655121	-	AAACT	KCNQ1OT1	ncRNA	4
			chr1	21545659	-	GGACT	ECE1	3'UTR	4,5,7			chr11	2655802	-	AGACT	KCNQ1OT1	ncRNA	2,9
			chr1	21546250	-	GGACA	ECE1	3'UTR	4			chr11	2655829	-	GAACC	KCNQ1OT1	ncRNA	2,4,9
			chr1	21546311	-	GAACC	ECE1	3'UTR	1,3,5,6,8			chr11	2655836	-	AGACT	KCNQ1OT1	ncRNA	2,4,9
			chr1	21546396	-	AGACC	ECE1	3'UTR	1,2,3,4,5,6,7,8,9			chr11	2655883	-	AGACA	KCNQ1OT1	ncRNA	4
			chr1	21546476	-	GAACC	ECE1	CDS	4			chr11	2656187	-	AGACA	KCNQ1OT1	ncRNA	4
			chr1	21546508	-	GAACA	ECE1	CDS	4			chr11	2656206	-	AGACA	KCNQ1OT1	ncRNA	4
			chr1	21809806	+	GGACA	NBPF3	CDS	9			chr11	2656223	-	AGACA	KCNQ1OT1	ncRNA	4
			chr1	21810562	+	AGACA	NBPF3	3'UTR	9			chr11	2656227	-	GAACA	KCNQ1OT1	ncRNA	4
			chr1	21810579	+	GGACT	NBPF3	3'UTR	9			chr11	2656383	-	AAACT	KCNQ1OT1	ncRNA	4
			chr1	21810601	+	GAACA	NBPF3	3'UTR	9			chr11	2656411	-	AAACT	KCNQ1OT1	ncRNA	1,2,4,9
			chr1	21877776	+	AAACT	ALPL	5'UTR	5			chr11	2656464	-	AAACA	KCNQ1OT1	ncRNA	1,2,4,8,9
			chr1	21877812	+	GAACT	ALPL	5'UTR	5			chr11	2656478	-	GGACT	KCNQ1OT1	ncRNA	1,2,4,8,9
			chr1	21923226	-	AGACT	RAP1GAP	3'UTR	1,4,6			chr11	2656496	-	GGACA	KCNQ1OT1	ncRNA	1,2,4,8,9
			chr1	21923253	-	GGACA	RAP1GAP	3'UTR	1,4,6			chr11	2656517	-	AAACC	KCNQ1OT1	ncRNA	1,2,4,8,9
			chr1	21923419	-	AGACA	RAP1GAP	3'UTR	1,2,4,5,6			chr11	2656530	-	AAACC	KCNQ1OT1	ncRNA	1,2,4,8,9
			chr1	21923443	-	GAACA	RAP1GAP	3'UTR	1,2,4,5,6			chr11	2656539	-	AAACC	KCNQ1OT1	ncRNA	1,2,4,8,9
			chr1	21923454	-	GGACT	RAP1GAP	3'UTR	1,2,4,5,6			chr11	2656546	-	AGACC	KCNQ1OT1	ncRNA	1,2,4,8,9
			chr1	21923512	-	GGACT	RAP1GAP	3'UTR	2,5			chr11	2656612	-	AAACT	KCNQ1OT1	ncRNA	4
			chr1	22005647	-	GAACA	USP48	3'UTR	1			chr11	2656640	-	AAACT	KCNQ1OT1	ncRNA	4
			chr1	22005717	-	AGACT	USP48	3'UTR	1,2,3,7,8			chr11	2656688	-	AAACA	KCNQ1OT1	ncRNA	4
			chr1	22005724	-	GGACA	USP48	3'UTR	1,2,3,7,8			chr11	2657517	-	AAACT	KCNQ1OT1	ncRNA	4
			chr1	22005815	-	AAACC	USP48	3'UTR	2,6,9			chr11	2657550	-	AAACC	KCNQ1OT1	ncRNA	4
			chr1	22148791	-	GGACC	HSPG2	3'UTR	3,7,8			chr11	2658391	-	AAACC	KCNQ1OT1	ncRNA	4
			chr1	22148832	-	AGACT	HSPG2	3'UTR	3,7,8			chr11	2658400	-	AGACA	KCNQ1OT1	ncRNA	4
			chr1	22148932	-	GGACT	HSPG2	3'UTR	3,4,6,7,8,9			chr11	2659320	-	AGACC	KCNQ1OT1	ncRNA	1
			chr1	22149672	-	GGACT	HSPG2	3'UTR	3,6,7			chr11	2659346	-	AGACC	KCNQ1OT1	ncRNA	1
			chr1	22149714	-	AAACC	HSPG2	3'UTR	3,6,7			chr11	2659372	-	AGACT	KCNQ1OT1	ncRNA	1
			chr1	22149787	-	GGACT	HSPG2	3'UTR	3			chr11	2659378	-	AGACA	KCNQ1OT1	ncRNA	1
			chr1	22404960	+	AAACT	CDC42	5'UTR	6,7,9			chr11	2662876	-	GGACT	KCNQ1OT1	ncRNA	4
			chr1	22404978	+	AGACA	CDC42	CDS	6,7,9			chr11	2662885	-	AGACA	KCNQ1OT1	ncRNA	4
			chr1	22838271	+	AGACA	ZBTB40	CDS	4			chr11	2662895	-	AAACA	KCNQ1OT1	ncRNA	4
			chr1	22838287	+	GAACA	ZBTB40	CDS	4			chr11	2662901	-	AGACA	KCNQ1OT1	ncRNA	4
			chr1	22838306	+	AGACT	ZBTB40	CDS	4			chr11	2662907	-	AAACA	KCNQ1OT1	ncRNA	4
			chr1	22838323	+	GGACA	ZBTB40	CDS	4			chr11	2662916	-	AGACC	KCNQ1OT1	ncRNA	2,4
			chr1	22838355	+	AGACC	ZBTB40	CDS	4			chr11	2662948	-	GGACA	KCNQ1OT1	ncRNA	2,4
			chr1	22852752	+	AGACC	ZBTB40	CDS	4,8			chr11	2662958	-	AAACA	KCNQ1OT1	ncRNA	2
			chr1	22852843	+	GGACT	ZBTB40	CDS	1,2,3,6,8,9			chr11	2662969	-	AGACA	KCNQ1OT1	ncRNA	2
			chr1	22853291	+	GGACT	ZBTB40	3'UTR	1,3,5,6,8,9			chr11	2662996	-	AAACT	KCNQ1OT1	ncRNA	2
			chr1	22853363	+	AGACA	ZBTB40	3'UTR	4,6			chr11	2678149	-	GGACC	KCNQ1OT1	ncRNA	4
			chr1	22853374	+	GGACC	ZBTB40	3'UTR	4,6			chr11	2678161	-	AAACA	KCNQ1OT1	ncRNA	2,4
			chr1	22854421	+	GGACA	ZBTB40	3'UTR	2,4,6,8			chr11	2678209	-	GGACT	KCNQ1OT1	ncRNA	2,4
			chr1	22854561	+	AAACT	ZBTB40	3'UTR	1,2,3,4,6,7,8,9			chr11	2717591	-	GGACT	KCNQ1OT1	ncRNA	4
			chr1	22854584	+	AAACC	ZBTB40	3'UTR	1,2,3,4,6,7,8,9			chr11	3429971	+	GAACC	TSSC2	ncRNA	6
			chr1	22854593	+	AGACT	ZBTB40	3'UTR	1,2,3,4,6,7,8,9			chr11	3430018	+	AGACT	TSSC2	ncRNA	6
			chr1	22854666	+	GAACT	ZBTB40	3'UTR	2,4,5,6,7,8,9			chr11	3430040	+	GGACA	TSSC2	ncRNA	6
			chr1	22854739	+	AAACC	ZBTB40	3'UTR	4,6			chr11	6579540	+	GAACC	DNHD1	ncRNA	7
			chr1	22855361	+	AGACA	ZBTB40	3'UTR	2,8			chr11	6579652	+	GGACT	DNHD1	ncRNA	8
			chr1	22855414	+	GGACT	ZBTB40	3'UTR	1,2,3,8,9			chr11	6632046	-	AGACA	TAF10	ncRNA	2,7
			chr1	22855475	+	AAACC	ZBTB40	3'UTR	1,2,3,9			chr11	6637872	-	GGACA	TPP1	ncRNA	6
			chr1	22855613	+	AAACT	ZBTB40	3'UTR	3,4,7,8,9			chr11	6637877	-	GGACT	TPP1	ncRNA	6
			chr1	22855667	+	AGACC	ZBTB40	3'UTR	1,2,3,4,6,7,8,9			chr11	6738435	-	GGACA	GVINP1	ncRNA	6
			chr1	22855689	+	GGACA	ZBTB40	3'UTR	1,2,3,4,6,7,8,9			chr11	6738461	-	GAACA	GVINP1	ncRNA	6
			chr1	22856851	+	AAACT	ZBTB40	3'UTR	1,2,6,8,9			chr11	6738476	-	GGACT	GVINP1	ncRNA	6
			chr1	22856868	+	GGACT	ZBTB40	3'UTR	1,2,6,8,9			chr11	6738486	-	GGACA	GVINP1	ncRNA	6
			chr1	22856966	+	GGACT	ZBTB40	3'UTR	4,5,6,9			chr11	7678326	+	AGACT	PPFIBP2	ncRNA	7
			chr1	22963100	+	AAACT	C1QA	5'UTR	6			chr11	8724783	-	AAACT	ST5	ncRNA	8
			chr1	22974335	+	GGACC	C1QC	3'UTR	6,7,9			chr11	8724800	-	AAACA	ST5	ncRNA	8
			chr1	22974370	+	AGACC	C1QC	3'UTR	6			chr11	8724804	-	GGACA	ST5	ncRNA	8
			chr1	22974391	+	GGACT	C1QC	3'UTR	6			chr11	8724840	-	GGACT	ST5	ncRNA	8
			chr1	22987665	+	GAACC	C1QB	CDS	1			chr11	8724912	-	AGACA	ST5	ncRNA	8
			chr1	22988011	+	AAACT	C1QB	3'UTR	1,8			chr11	9829567	+	GAACT	SBF2-AS1	ncRNA	4
			chr1	22988029	+	GGACA	C1QB	3'UTR	1,8			chr11	9829578	+	AGACT	SBF2-AS1	ncRNA	4
			chr1	23240494	+	AGACA	EPHB2	3'UTR	1,9			chr11	9829589	+	AAACC	SBF2-AS1	ncRNA	4
			chr1	23240569	+	GGACA	EPHB2	3'UTR	1,9			chr11	9829719	+	GAACC	SBF2-AS1	ncRNA	4,8
			chr1	23240577	+	GGACA	EPHB2	3'UTR	1,9			chr11	9979934	-	AGACT	SBF2	ncRNA	5,6
			chr1	23240581	+	AGACA	EPHB2	3'UTR	1,9			chr11	9980002	-	GAACC	SBF2	ncRNA	5,6
			chr1	23240596	+	GAACC	EPHB2	3'UTR	9			chr11	13001641	-	AGACT	LINC00958	ncRNA	9
			chr1	23240884	+	GGACT	EPHB2	3'UTR	1			chr11	13001702	-	AGACA	LINC00958	ncRNA	4,9
			chr1	23241095	+	GGACT	EPHB2	3'UTR	1			chr11	13001751	-	GAACC	LINC00958	ncRNA	4
			chr1	23410042	+	GAACT	KDM1A	3'UTR	1,3,4,6,7,8			chr11	13001779	-	AAACA	LINC00958	ncRNA	4
			chr1	23410079	+	AGACT	KDM1A	3'UTR	1,6			chr11	16773039	+	AGACT	C11orf58	ncRNA	9
			chr1	23410730	-	AGACT	LUZP1	3'UTR	1,2,3,4,6,8,9			chr11	16773062	+	AAACT	C11orf58	ncRNA	5,9
			chr1	23410790	-	GAACT	LUZP1	3'UTR	1,2,3,4,6,8,9			chr11	16773108	+	GAACA	C11orf58	ncRNA	5
			chr1	23414424	-	AGACT	LUZP1	3'UTR	8			chr11	16773113	+	AAACT	C11orf58	ncRNA	3,4,5,8,9
			chr1	23414432	-	GGACT	LUZP1	3'UTR	8			chr11	16773157	+	AGACT	C11orf58	ncRNA	3,4,5,8,9
			chr1	23414477	-	AGACC	LUZP1	3'UTR	4			chr11	16773183	+	GAACA	C11orf58	ncRNA	1,3,4,8,9
			chr1	23414585	-	AGACT	LUZP1	3'UTR	4			chr11	16773210	+	AAACA	C11orf58	ncRNA	1,3,8,9
			chr1	23415122	-	GGACC	LUZP1	3'UTR	9			chr11	16773234	+	AGACT	C11orf58	ncRNA	1,3,7,8,9
			chr1	23415197	-	GGACA	LUZP1	3'UTR	1,2,6,8,9			chr11	16773245	+	GGACC	C11orf58	ncRNA	1,3,7,8,9
			chr1	23415209	-	AGACT	LUZP1	3'UTR	1,2,6,8,9			chr11	17402772	+	GGACA	RP1-239B22.5	ncRNA	1,4,9
			chr1	23415271	-	AAACT	LUZP1	3'UTR	1,2,3,4,6,8,9			chr11	17402784	+	GGACT	RP1-239B22.5	ncRNA	1,4,9
			chr1	23415291	-	AGACA	LUZP1	3'UTR	1,2,3,4,6,8,9			chr11	17402839	+	GAACC	RP1-239B22.5	ncRNA	1,2,4,9
			chr1	23415392	-	GAACT	LUZP1	CDS	1,2,3,4,9			chr11	17402847	+	GGACT	RP1-239B22.5	ncRNA	1,2,4
			chr1	23415478	-	GAACT	LUZP1	CDS	2,8,9			chr11	17402870	+	AGACA	RP1-239B22.5	ncRNA	1,2,4
			chr1	23417818	-	GGACC	LUZP1	CDS	8,9			chr11	17402942	+	AGACA	RP1-239B22.5	ncRNA	4
			chr1	23417863	-	GAACA	LUZP1	CDS	1,3,6,8,9			chr11	17403085	+	GAACT	RP1-239B22.5	ncRNA	1,2,4,9
			chr1	23417869	-	GAACT	LUZP1	CDS	1,3,6,8,9			chr11	19733489	-	GAACT	RP11-359E10.1	ncRNA	1
			chr1	23417879	-	AGACT	LUZP1	CDS	1,3,6,8,9			chr11	19733554	-	AAACT	RP11-359E10.1	ncRNA	1
			chr1	23417951	-	AGACC	LUZP1	CDS	4,6,9			chr11	19733693	-	AAACC	RP11-359E10.1	ncRNA	1
			chr1	23417969	-	AGACT	LUZP1	CDS	4,6,9			chr11	19733759	-	AGACT	RP11-359E10.1	ncRNA	1
			chr1	23418007	-	AGACA	LUZP1	CDS	6			chr11	19733786	-	AGACA	RP11-359E10.1	ncRNA	1
			chr1	23419146	-	AGACT	LUZP1	CDS	4			chr11	27697353	+	AGACA	BDNF-AS	ncRNA	1,2,4
			chr1	23419236	-	AGACA	LUZP1	CDS	4			chr11	27697363	+	AGACT	BDNF-AS	ncRNA	1,2,4
			chr1	23419258	-	GGACT	LUZP1	CDS	4			chr11	27697392	+	AAACA	BDNF-AS	ncRNA	1,2,4
			chr1	23636946	-	AGACA	HNRNPR	3'UTR	1,3,4,6,7			chr11	27697437	+	AAACT	BDNF-AS	ncRNA	1,2,4
			chr1	23637071	-	GAACT	HNRNPR	CDS	1,3,4,5,6,7,9			chr11	30353256	+	GGACA	ARL14EP	ncRNA	9
			chr1	23637087	-	AGACC	HNRNPR	CDS	1,2,3,5,6,7,9			chr11	32459715	+	AGACC	WT1-AS	ncRNA	4
			chr1	23637238	-	GGACC	HNRNPR	CDS	1,8,9			chr11	32459736	+	GGACA	WT1-AS	ncRNA	4
			chr1	23688050	-	AGACT	ZNF436	3'UTR	1,3,4,6,7,8,9			chr11	32459781	+	GGACT	WT1-AS	ncRNA	4,8
			chr1	23688096	-	GGACT	ZNF436	3'UTR	1,2,3,4,6,7,8,9			chr11	32460649	+	GGACC	WT1-AS	ncRNA	8
			chr1	23688118	-	GAACT	ZNF436	3'UTR	1,2,3,4,6,7,8,9			chr11	32460699	+	GGACA	WT1-AS	ncRNA	4,8
			chr1	23688196	-	GGACA	ZNF436	3'UTR	4			chr11	32460711	+	AAACA	WT1-AS	ncRNA	4,8
			chr1	23688204	-	AGACC	ZNF436	3'UTR	4			chr11	32460746	+	GGACA	WT1-AS	ncRNA	4
			chr1	23688340	-	AAACC	ZNF436	3'UTR	1,9			chr11	32475214	+	GGACT	WT1-AS	ncRNA	4
			chr1	23688387	-	AGACT	ZNF436	3'UTR	1,3,9			chr11	32475221	+	AAACA	WT1-AS	ncRNA	4
			chr1	23688466	-	GGACT	ZNF436	CDS	8			chr11	47195967	-	AGACT	ARFGAP2	ncRNA	5
			chr1	23688486	-	AAACA	ZNF436	CDS	8			chr11	47196043	-	GAACC	ARFGAP2	ncRNA	5
			chr1	23689235	-	AGACA	ZNF436	CDS	2,3,9			chr11	47753993	-	AGACT	FNBP4	ncRNA	5,6,7,8,9
			chr1	23689316	-	GAACA	ZNF436	CDS	1,3,6,7,9			chr11	47754042	-	AGACA	FNBP4	ncRNA	3,6,8,9
			chr1	23697869	+	GGACT	C1orf213	3'UTR	1			chr11	49831562	+	GGACT	RP11-707M1.1	ncRNA	1
			chr1	23697923	+	GGACT	C1orf213	3'UTR	1,2			chr11	58902802	-	AAACC	AP001258.4	ncRNA	6
			chr1	23707787	-	AAACA	TCEA3	3'UTR	3			chr11	58902811	-	AAACT	AP001258.4	ncRNA	6
			chr1	23756266	-	AGACA	ASAP3	3'UTR	9			chr11	58902818	-	AAACA	AP001258.4	ncRNA	6
			chr1	23756280	-	AAACT	ASAP3	3'UTR	9			chr11	59950433	-	AGACT	MS4A6A	ncRNA	6
			chr1	23756295	-	GGACT	ASAP3	3'UTR	9			chr11	61101542	+	AGACT	DAK	ncRNA	9
			chr1	23836283	-	GGACA	E2F2	3'UTR	6,9			chr11	61101584	+	AAACA	DAK	ncRNA	9
			chr1	23836290	-	GGACA	E2F2	3'UTR	6,9			chr11	61101601	+	AAACT	DAK	ncRNA	9
			chr1	23836321	-	AGACA	E2F2	3'UTR	6			chr11	61101606	+	AGACA	DAK	ncRNA	9
			chr1	23884778	-	AAACC	ID3	3'UTR	6			chr11	61101646	+	GGACA	DAK	ncRNA	9
			chr1	23884783	-	AGACT	ID3	3'UTR	6			chr11	61308209	-	AGACT	RP11-794G24.1	ncRNA	1,2,3
			chr1	24077694	+	GGACC	TCEB3	CDS	3,4			chr11	61308258	-	GGACT	RP11-794G24.1	ncRNA	1,2,3
			chr1	24077754	+	GGACA	TCEB3	CDS	3,4,6,8,9			chr11	61308263	-	GAACA	RP11-794G24.1	ncRNA	1,2,3
			chr1	24077758	+	AGACT	TCEB3	CDS	3,4,6,8,9			chr11	61308410	-	GGACC	RP11-794G24.1	ncRNA	2
			chr1	24077791	+	GAACC	TCEB3	CDS	3,5,6,8,9			chr11	61308445	-	GGACA	RP11-794G24.1	ncRNA	2
			chr1	24077820	+	AAACA	TCEB3	CDS	3,5,6,8,9			chr11	61308477	-	AGACA	RP11-794G24.1	ncRNA	2
			chr1	24077847	+	GGACA	TCEB3	CDS	2,4,5,6,7,9			chr11	63531152	-	GGACT	C11orf95	ncRNA	1
			chr1	24077934	+	GAACC	TCEB3	CDS	6,7			chr11	64014539	-	GGACA	RP11-783K16.13	ncRNA	6
			chr1	24077955	+	GGACA	TCEB3	CDS	6,7			chr11	64014567	-	GGACT	RP11-783K16.13	ncRNA	6
			chr1	24077971	+	AAACC	TCEB3	CDS	6,7			chr11	64117359	+	GGACA	CCDC88B	ncRNA	2,6,8,9
			chr1	24078060	+	AGACA	TCEB3	CDS	5,8			chr11	64117364	+	GAACT	CCDC88B	ncRNA	2,6,8,9
			chr1	24078090	+	AGACC	TCEB3	CDS	5,6,8,9			chr11	65006161	+	GGACT	SLC22A20	ncRNA	2
			chr1	24078111	+	GGACA	TCEB3	CDS	5,6,8,9			chr11	65009643	+	GGACA	SLC22A20	ncRNA	2
			chr1	24078132	+	GGACA	TCEB3	CDS	6,8,9			chr11	65009656	+	GAACT	SLC22A20	ncRNA	2
			chr1	24078162	+	AGACC	TCEB3	CDS	1,6,7,8,9			chr11	65009678	+	AAACA	SLC22A20	ncRNA	2
			chr1	24078206	+	AGACT	TCEB3	CDS	1,7,9			chr11	65009696	+	AGACA	SLC22A20	ncRNA	2
			chr1	24078227	+	AAACT	TCEB3	CDS	1,7,9			chr11	65009731	+	AAACC	SLC22A20	ncRNA	2
			chr1	24078371	+	AAACT	TCEB3	CDS	1,3,4,6,7,9			chr11	65009743	+	AAACA	SLC22A20	ncRNA	2
			chr1	24078400	+	GGACT	TCEB3	CDS	1,2,3,4,5,6,7,8,9			chr11	65190345	+	GGACA	NEAT1	ncRNA	2,3,4,5,6,7,8,9
			chr1	24078435	+	AAACT	TCEB3	CDS	1,2,3,4,5,6,7,8,9			chr11	65190349	+	AGACA	NEAT1	ncRNA	2,3,4,5,6,7,8,9
			chr1	24078441	+	GGACT	TCEB3	CDS	1,2,3,4,5,6,7,8,9			chr11	65190422	+	AGACT	NEAT1	ncRNA	5,8,9
			chr1	24078468	+	GAACA	TCEB3	CDS	1,2,3,4,5,6,7,8,9			chr11	65190437	+	GGACC	NEAT1	ncRNA	5,8,9
			chr1	24078473	+	AAACC	TCEB3	CDS	1,2,3,4,5,6,7,8,9			chr11	65190766	+	AGACC	NEAT1	ncRNA	4,8
			chr1	24086064	+	AAACT	TCEB3	3'UTR	1,2,3,4,5,6,7,9			chr11	65190780	+	GAACC	NEAT1	ncRNA	4,8
			chr1	24086071	+	GGACT	TCEB3	3'UTR	1,2,3,4,5,6,7,9			chr11	65190812	+	GAACT	NEAT1	ncRNA	4,8
			chr1	24086113	+	GGACA	TCEB3	3'UTR	1,2,3,4,5,6,7,8,9			chr11	65190817	+	GAACT	NEAT1	ncRNA	4,8
			chr1	24086147	+	AGACT	TCEB3	3'UTR	1,2,3,4,5,6,7,8,9			chr11	65191039	+	GGACT	NEAT1	ncRNA	9
			chr1	24086215	+	GAACC	TCEB3	3'UTR	1,4,5,7,8,9			chr11	65191069	+	GGACA	NEAT1	ncRNA	4,5,8,9
			chr1	24113820	+	AGACC	PITHD1	CDS	6,7,8			chr11	65191117	+	GGACT	NEAT1	ncRNA	4,5,8
			chr1	24113849	+	AGACA	PITHD1	CDS	6,7,8			chr11	65191141	+	AAACT	NEAT1	ncRNA	4,5,8
			chr1	24113932	+	GGACA	PITHD1	3'UTR	1,3,4,5,6,7,9			chr11	65191202	+	AAACA	NEAT1	ncRNA	1,2,3,4,5,6,8,9
			chr1	24114008	+	AAACC	PITHD1	3'UTR	3,4,5,6,7,9			chr11	65191231	+	GGACA	NEAT1	ncRNA	1,2,3,4,5,6,8,9
			chr1	24128538	-	GGACA	HMGCL	3'UTR	4			chr11	65191414	+	GGACC	NEAT1	ncRNA	7,8
			chr1	24128708	-	GGACC	HMGCL	3'UTR	3,4			chr11	65191458	+	GAACC	NEAT1	ncRNA	7,8
			chr1	24128756	-	AGACC	HMGCL	3'UTR	3,4,5,6			chr11	65191466	+	AGACA	NEAT1	ncRNA	7,8
			chr1	24128769	-	GGACC	HMGCL	3'UTR	3,4,5,6			chr11	65192061	+	AGACT	NEAT1	ncRNA	1,3,4,5,6,7,8,9
			chr1	24128881	-	GGACA	HMGCL	3'UTR	5,6			chr11	65192366	+	GGACA	NEAT1	ncRNA	1,5,8
			chr1	24128959	-	AAACT	HMGCL	CDS	5,6			chr11	65193082	+	GGACC	NEAT1	ncRNA	4
			chr1	24128991	-	AAACT	HMGCL	CDS	5			chr11	65266575	+	AAACC	MALAT1	ncRNA	1,2,3,4,5,6,8,9
			chr1	24128999	-	GAACA	HMGCL	CDS	5			chr11	65266904	+	AAACA	MALAT1	ncRNA	8
			chr1	24129020	-	AAACT	HMGCL	CDS	5			chr11	65266977	+	AAACC	MALAT1	ncRNA	8
			chr1	24151931	-	GGACT	HMGCL	5'UTR	4,5			chr11	65267646	+	GGACT	MALAT1	ncRNA	1,2,3,4,5,6,7,8,9
			chr1	24171967	-	GAACT	FUCA1	3'UTR	3			chr11	65267666	+	AAACT	MALAT1	ncRNA	1,2,3,4,5,6,7,8,9
			chr1	24171980	-	GAACT	FUCA1	3'UTR	1,2,3,4,5,6,7,8,9			chr11	65267747	+	GGACT	MALAT1	ncRNA	1,2,3,5,6,7,8,9
			chr1	24172036	-	GGACC	FUCA1	3'UTR	1,2,3,4,5,6,7,8,9			chr11	65267809	+	GGACT	MALAT1	ncRNA	1,2,3,4,5,6,7,8,9
			chr1	24172066	-	GAACT	FUCA1	3'UTR	1,4,7,8			chr11	65267843	+	GGACT	MALAT1	ncRNA	1,2,3,4,5,6,7,8,9
			chr1	24172118	-	GAACT	FUCA1	3'UTR	3			chr11	65267906	+	AGACA	MALAT1	ncRNA	1,2,4,5,6,7,8,9
			chr1	24172231	-	GGACT	FUCA1	CDS	4,5			chr11	65267916	+	AGACA	MALAT1	ncRNA	1,2,4,5,6,7,8,9
			chr1	24200523	-	GGACT	CNR2	3'UTR	8			chr11	65337287	-	AGACT	SSSCA1-AS1	ncRNA	9
			chr1	24200530	-	GGACC	CNR2	3'UTR	8			chr11	65624064	+	AAACT	SNX32	ncRNA	1,2
			chr1	24288032	+	AGACC	PNRC2	CDS	6,7			chr11	65624078	+	GAACT	SNX32	ncRNA	1,2
			chr1	24288040	+	GAACA	PNRC2	CDS	6,7			chr11	65624094	+	GGACC	SNX32	ncRNA	1,2
			chr1	24288085	+	GGACA	PNRC2	CDS	6,7,8			chr11	65624100	+	AAACA	SNX32	ncRNA	1,2
			chr1	24288141	+	GAACA	PNRC2	CDS	6,8			chr11	65624114	+	AGACT	SNX32	ncRNA	1,2
			chr1	24294028	-	AAACT	SRSF10	3'UTR	5,8			chr11	65624137	+	AGACC	SNX32	ncRNA	1,2
			chr1	24294139	-	GAACC	SRSF10	3'UTR	4			chr11	65624157	+	GGACC	SNX32	ncRNA	1
			chr1	24294208	-	AAACT	SRSF10	CDS	1,3,6,7,8			chr11	65624166	+	GGACA	SNX32	ncRNA	1
			chr1	24294213	-	AGACC	SRSF10	CDS	1,3,6,7,8			chr11	65624173	+	GAACA	SNX32	ncRNA	1
			chr1	24294233	-	AAACA	SRSF10	3'UTR	1,3,6,7,8			chr11	65624186	+	AAACC	SNX32	ncRNA	1
			chr1	24294241	-	AAACT	SRSF10	3'UTR	1,3,6,7,8			chr11	65624196	+	GAACT	SNX32	ncRNA	1
			chr1	24294246	-	AAACC	SRSF10	3'UTR	3,6,7,8			chr11	66288967	+	GAACT	BBS1	ncRNA	1
			chr1	24294341	-	GAACT	SRSF10	3'UTR	8			chr11	66288994	+	AAACA	BBS1	ncRNA	1
			chr1	24383615	-	AGACC	MYOM3	3'UTR	7			chr11	67058115	+	GGACC	ANKRD13D	ncRNA	2,8
			chr1	24383629	-	GGACC	MYOM3	3'UTR	4,7			chr11	67058181	+	GGACT	ANKRD13D	ncRNA	1,2,6,8
			chr1	24383636	-	GAACC	MYOM3	3'UTR	4,7			chr11	67058214	+	AAACC	ANKRD13D	ncRNA	1,6,9
			chr1	24383732	-	GAACC	MYOM3	3'UTR	7			chr11	67058348	+	GGACT	ANKRD13D	ncRNA	2,6,8,9
			chr1	24383742	-	GGACA	MYOM3	3'UTR	7			chr11	67058356	+	AGACC	ANKRD13D	ncRNA	2,6,8,9
			chr1	24383803	-	GGACA	MYOM3	3'UTR	7			chr11	67058367	+	AAACA	ANKRD13D	ncRNA	6,8,9
			chr1	24383813	-	GGACC	MYOM3	3'UTR	7			chr11	67058457	+	AGACC	ANKRD13D	ncRNA	9
			chr1	24438545	-	AGACT	MYOM3	5'UTR	3			chr11	67058848	+	AGACC	ANKRD13D	ncRNA	6
			chr1	24438578	-	GGACC	MYOM3	5'UTR	3,7			chr11	67058876	+	GGACA	ANKRD13D	ncRNA	6
			chr1	24438584	-	GAACA	MYOM3	5'UTR	3,7			chr11	67173753	+	GAACT	TBC1D10C	ncRNA	6,8
			chr1	24483646	-	GGACA	IFNLR1	CDS	2,6			chr11	67173761	+	GGACT	TBC1D10C	ncRNA	6,8
			chr1	24483657	-	GGACA	IFNLR1	CDS	2,6			chr11	67173782	+	AGACC	TBC1D10C	ncRNA	6,8
			chr1	24483664	-	GGACC	IFNLR1	CDS	2,6			chr11	67173790	+	AAACC	TBC1D10C	ncRNA	6,8
			chr1	24483705	-	GGACA	IFNLR1	CDS	2			chr11	67173797	+	GGACT	TBC1D10C	ncRNA	6,8
			chr1	24684014	-	GGACT	STPG1	3'UTR	2			chr11	67173803	+	GAACT	TBC1D10C	ncRNA	6,8
			chr1	24684703	-	GGACT	STPG1	3'UTR	1			chr11	67173811	+	GGACA	TBC1D10C	ncRNA	6,8
			chr1	24684712	-	AGACT	STPG1	3'UTR	1			chr11	67173835	+	GAACC	TBC1D10C	ncRNA	6,8
			chr1	24684780	-	GGACA	STPG1	3'UTR	1,2,4,6,9			chr11	68697761	+	AAACA	IGHMBP2	ncRNA	6
			chr1	24684815	-	AGACT	STPG1	3'UTR	1,2,4,6,8,9			chr11	68697800	+	GAACT	IGHMBP2	ncRNA	6
			chr1	24684835	-	AGACT	STPG1	3'UTR	1,2,4,6,8,9			chr11	68697807	+	GAACT	IGHMBP2	ncRNA	6
			chr1	24684851	-	AGACA	STPG1	3'UTR	1,2,6,8,9			chr11	68697827	+	GGACC	IGHMBP2	ncRNA	6
			chr1	24684883	-	GGACT	STPG1	3'UTR	1,2,6,8,9			chr11	71505517	-	AGACA	CTD-2313N18.5	ncRNA	1
			chr1	24746032	+	AGACC	NIPAL3	5'UTR	4			chr11	71505528	-	GAACA	CTD-2313N18.5	ncRNA	1
			chr1	24795554	+	AAACA	NIPAL3	CDS	4			chr11	71505565	-	AGACA	CTD-2313N18.5	ncRNA	1
			chr1	24795677	+	AGACT	NIPAL3	3'UTR	1,2			chr11	73064186	+	GAACT	ARHGEF17	ncRNA	4,5,7,8,9
			chr1	24795742	+	AAACT	NIPAL3	3'UTR	1,2			chr11	73064196	+	AGACA	ARHGEF17	ncRNA	4,5,7,8,9
			chr1	24795779	+	GAACT	NIPAL3	3'UTR	1			chr11	73064226	+	GGACC	ARHGEF17	ncRNA	4,5,6,7,8,9
			chr1	25228265	-	GGACA	RUNX3	3'UTR	8			chr11	73064232	+	GAACT	ARHGEF17	ncRNA	4,5,6,7,8,9
			chr1	25228281	-	GGACC	RUNX3	3'UTR	8			chr11	73064238	+	GGACA	ARHGEF17	ncRNA	4,5,6,7,8,9
			chr1	25228318	-	GGACC	RUNX3	3'UTR	8			chr11	73064266	+	AGACT	ARHGEF17	ncRNA	4,5,6,7,8,9
			chr1	25228560	-	AGACC	RUNX3	3'UTR	6,8			chr11	73064278	+	GGACT	ARHGEF17	ncRNA	6,9
			chr1	25228578	-	GGACC	RUNX3	3'UTR	6,8			chr11	73064295	+	AGACA	ARHGEF17	ncRNA	6,9
			chr1	25228600	-	GGACT	RUNX3	3'UTR	6,8			chr11	74208454	+	GAACT	AP001372.2	ncRNA	9
			chr1	25228855	-	GGACA	RUNX3	CDS	8			chr11	74208471	+	GAACT	AP001372.2	ncRNA	9
			chr1	25558692	-	GGACA	SYF2	CDS	4			chr11	74208514	+	AGACA	AP001372.2	ncRNA	1,9
			chr1	25663936	-	AGACT	C1orf63	5'UTR	1,2,8,9			chr11	74208536	+	AGACT	AP001372.2	ncRNA	1,9
			chr1	25664035	-	GAACC	C1orf63	5'UTR	2,4,6			chr11	74208913	+	GGACT	AP001372.2	ncRNA	1,2,4,9
			chr1	25664080	-	AGACT	C1orf63	5'UTR	4,6			chr11	74208976	+	AGACT	AP001372.2	ncRNA	1,2,4,9
			chr1	25664097	-	GAACC	C1orf63	5'UTR	4,6			chr11	74208985	+	AGACA	AP001372.2	ncRNA	1,2,4,9
			chr1	25664925	+	GAACC	TMEM50A	5'UTR	7			chr11	74209025	+	AAACA	AP001372.2	ncRNA	1
			chr1	25687927	+	AGACT	TMEM50A	3'UTR	1,5			chr11	74630987	+	AGACA	RP11-147I3.1	ncRNA	2,6,8
			chr1	25687947	+	AGACA	TMEM50A	3'UTR	1,5			chr11	74631006	+	GAACT	RP11-147I3.1	ncRNA	2,6,8
			chr1	25687954	+	GGACA	TMEM50A	3'UTR	2			chr11	74631034	+	AAACA	RP11-147I3.1	ncRNA	2,8
			chr1	25687984	+	AAACT	TMEM50A	3'UTR	2			chr11	74631047	+	AAACT	RP11-147I3.1	ncRNA	2,8
			chr1	25688019	+	GAACC	TMEM50A	3'UTR	1,2,4,6,8			chr11	76998240	-	GGACC	GDPD4	ncRNA	9
			chr1	25688035	+	AGACC	TMEM50A	3'UTR	1,2,4,6,8			chr11	76998256	-	AGACT	GDPD4	ncRNA	9
			chr1	25688061	+	AAACA	TMEM50A	3'UTR	1,2,4,6,8			chr11	77524545	-	AGACT	AP000580.1	ncRNA	2,3,4,6,7,8,9
			chr1	25688077	+	GAACT	TMEM50A	3'UTR	1,2,4,6,8			chr11	77524567	-	GGACC	AP000580.1	ncRNA	6,8
			chr1	25688103	+	GAACT	TMEM50A	3'UTR	1,4,8			chr11	102703275	+	GGACT	WTAPP1	ncRNA	9
			chr1	25688302	+	AGACT	TMEM50A	3'UTR	1,3,4,6			chr11	102703315	+	AAACT	WTAPP1	ncRNA	9
			chr1	25688341	+	GAACT	TMEM50A	3'UTR	1,3,4,6			chr11	112024131	-	GAACC	IL18	ncRNA	4
			chr1	25688382	+	AAACT	TMEM50A	3'UTR	1,3,4,6,7			chr11	112024183	-	GGACT	IL18	ncRNA	4
			chr1	25688436	+	GAACA	TMEM50A	3'UTR	1,3,6,7			chr11	112162233	+	AAACA	RP11-356J5.12	ncRNA	1,3,7
			chr1	25688440	+	AGACC	TMEM50A	3'UTR	1,3,6,7			chr11	112162246	+	GGACT	RP11-356J5.12	ncRNA	1,3,7
			chr1	25688477	+	GAACT	TMEM50A	3'UTR	3			chr11	112162262	+	AAACC	RP11-356J5.12	ncRNA	1,3,7
			chr1	25688589	+	AAACT	TMEM50A	3'UTR	1,2,4,6			chr11	112162280	+	GGACT	RP11-356J5.12	ncRNA	1,3,7
			chr1	25688621	+	GGACT	TMEM50A	3'UTR	1,6			chr11	112162315	+	AAACC	RP11-356J5.12	ncRNA	1,3,7
			chr1	25785008	+	GGACA	TMEM57	CDS	6			chr11	112162347	+	AAACT	RP11-356J5.12	ncRNA	7
			chr1	25785024	+	AAACA	TMEM57	CDS	6			chr11	113143759	+	GAACA	NCAM1	ncRNA	2
			chr1	25785068	+	AGACT	TMEM57	CDS	2,6			chr11	113143776	+	AGACC	NCAM1	ncRNA	2
			chr1	25785101	+	AAACC	TMEM57	CDS	1,2,3,6,7,9			chr11	113143831	+	AAACT	NCAM1	ncRNA	1,2
			chr1	25785167	+	GGACT	TMEM57	CDS	1,2,3,6,7,8,9			chr11	113144323	+	GAACT	NCAM1	ncRNA	1
			chr1	25785218	+	GAACT	TMEM57	CDS	1,3,4,6,7,8,9			chr11	113144331	+	AGACC	NCAM1	ncRNA	1
			chr1	25825063	+	GAACT	TMEM57	3'UTR	3			chr11	116734939	-	AAACT	SIK3	ncRNA	4
			chr1	25825122	+	GAACT	TMEM57	3'UTR	1,3,4,5,6,7,8			chr11	116734988	-	AAACT	SIK3	ncRNA	4
			chr1	25825157	+	AGACC	TMEM57	3'UTR	1,3,4,5,6,7,8			chr11	116735003	-	AGACC	SIK3	ncRNA	4
			chr1	25825167	+	GAACT	TMEM57	3'UTR	1,3,4,5,6,7,8			chr11	116735023	-	GAACC	SIK3	ncRNA	4
			chr1	25825468	+	AAACA	TMEM57	3'UTR	1,2,7			chr11	117009196	+	AGACC	RP11-109L13.1	ncRNA	8
			chr1	25825493	+	GGACC	TMEM57	3'UTR	1,2,7			chr11	117009214	+	GGACT	RP11-109L13.1	ncRNA	8
			chr1	25825498	+	AAACA	TMEM57	3'UTR	1,2,7			chr11	117009232	+	GAACA	RP11-109L13.1	ncRNA	8
			chr1	25825533	+	AGACC	TMEM57	3'UTR	1,2,7			chr11	117009247	+	GGACT	RP11-109L13.1	ncRNA	8
			chr1	25825547	+	AAACT	TMEM57	3'UTR	1,2,7			chr11	117227035	+	GGACA	CEP164	ncRNA	9
			chr1	25893502	+	GGACA	LDLRAP1	3'UTR	2,4,7,8			chr11	117227048	+	AGACA	CEP164	ncRNA	9
			chr1	25893528	+	GGACC	LDLRAP1	3'UTR	2,4,7,8			chr11	118016045	-	AGACC	SCN4B	ncRNA	2
			chr1	25893674	+	GAACC	LDLRAP1	3'UTR	6			chr11	118016084	-	AGACA	SCN4B	ncRNA	1,2
			chr1	25893832	+	GGACT	LDLRAP1	3'UTR	1,5,9			chr11	118076473	-	GGACC	AMICA1	ncRNA	6
			chr1	25893874	+	GGACC	LDLRAP1	3'UTR	1,5			chr11	118076478	-	GAACT	AMICA1	ncRNA	6
			chr1	25894036	+	GGACC	LDLRAP1	3'UTR	1,2,3,4,5,6,7,8,9			chr11	118076541	-	GGACA	AMICA1	ncRNA	6
			chr1	25894053	+	AGACT	LDLRAP1	3'UTR	1,2,3,4,5,6,7,8,9			chr11	118880937	+	AAACA	CCDC84	ncRNA	1
			chr1	25894227	+	GAACC	LDLRAP1	3'UTR	4			chr11	118880945	+	AGACT	CCDC84	ncRNA	1
			chr1	25894260	+	GGACT	LDLRAP1	3'UTR	4			chr11	118880955	+	AGACT	CCDC84	ncRNA	1
			chr1	25944120	+	AAACT	MAN1C1	5'UTR	1,2,4,5,6,8,9			chr11	118880966	+	AGACT	CCDC84	ncRNA	1
			chr1	25944129	+	GAACT	MAN1C1	5'UTR	1,2,4,5,6,8,9			chr11	118880973	+	AGACC	CCDC84	ncRNA	1
			chr1	25944138	+	GGACA	MAN1C1	5'UTR	1,2,4,5,6,8,9			chr11	118881008	+	GGACT	CCDC84	ncRNA	1
			chr1	25944159	+	AAACT	MAN1C1	5'UTR	1,2,4,5,6,8,9			chr11	118949187	+	GGACT	VPS11	ncRNA	8
			chr1	25944188	+	GGACC	MAN1C1	5'UTR	1,2,4,5,6,7,8,9			chr11	118949223	+	AGACC	VPS11	ncRNA	8
			chr1	25944241	+	AGACA	MAN1C1	5'UTR	1,4,5,7			chr11	121481414	+	GGACT	SORL1	ncRNA	8
			chr1	25944253	+	GGACT	MAN1C1	5'UTR	1,4,5,7			chr11	121481430	+	GGACT	SORL1	ncRNA	8
			chr1	26110274	+	AGACA	MAN1C1	CDS	1,6			chr11	121481488	+	GAACC	SORL1	ncRNA	8
			chr1	26110343	+	AGACT	MAN1C1	3'UTR	1,2,3,4,5,6,8,9			chr11	121936577	-	AGACT	RP11-166D19.1	ncRNA	1
			chr1	26110387	+	AGACC	MAN1C1	3'UTR	1,2,3,4,5,6,7,8,9			chr11	121936588	-	AGACA	RP11-166D19.1	ncRNA	1
			chr1	26110407	+	GGACA	MAN1C1	3'UTR	2,4,5,6,7			chr11	121936630	-	GAACT	RP11-166D19.1	ncRNA	1
			chr1	26110436	+	AGACA	MAN1C1	3'UTR	2,4,5,6,7			chr11	121936653	-	GAACT	RP11-166D19.1	ncRNA	1
			chr1	26110441	+	AGACT	MAN1C1	3'UTR	2,4,5,6,7			chr11	121962173	-	GAACT	RP11-166D19.1	ncRNA	3
			chr1	26110449	+	AGACT	MAN1C1	3'UTR	2,4,5,6,7			chr11	121962209	-	AAACT	RP11-166D19.1	ncRNA	3
			chr1	26142280	+	AGACT	SEPN1	3'UTR	8			chr11	121962217	-	AAACA	RP11-166D19.1	ncRNA	1,2,3,6,9
			chr1	26142383	+	AGACA	SEPN1	3'UTR	2,3,4,6,7,8,9			chr11	121962233	-	AGACA	RP11-166D19.1	ncRNA	1,2,3,6,9
			chr1	26142415	+	GAACC	SEPN1	3'UTR	2,3,4,6,7,8,9			chr11	121962240	-	GAACA	RP11-166D19.1	ncRNA	1,2,3,6,9
			chr1	26142500	+	GAACT	SEPN1	3'UTR	4			chr11	121962249	-	GAACT	RP11-166D19.1	ncRNA	1,2,3,6,9
			chr1	26142509	+	GGACC	SEPN1	3'UTR	4			chr11	121962282	-	AAACA	RP11-166D19.1	ncRNA	1,2,3,4,6,7,9
			chr1	26147344	+	GGACT	MTFR1L	5'UTR	1			chr11	121962301	-	AGACA	RP11-166D19.1	ncRNA	1,2,3,4,6,7,9
			chr1	26147354	+	GGACA	MTFR1L	5'UTR	1			chr11	121962324	-	AAACA	RP11-166D19.1	ncRNA	2,3,4,6,7
			chr1	26147387	+	GGACC	MTFR1L	5'UTR	1			chr11	121962350	-	GGACT	RP11-166D19.1	ncRNA	2,3,4,6,7
			chr1	26158649	+	GGACT	MTFR1L	3'UTR	1,2,3,4,5,6,8,9			chr11	121962366	-	AGACT	RP11-166D19.1	ncRNA	7
			chr1	26158684	+	AGACT	MTFR1L	3'UTR	1,2,3,4,5,6,7,8,9			chr11	121962375	-	AGACT	RP11-166D19.1	ncRNA	7
			chr1	26158691	+	AAACC	MTFR1L	3'UTR	1,2,3,4,5,6,7,8,9			chr11	121962381	-	GGACA	RP11-166D19.1	ncRNA	7
			chr1	26158728	+	AGACA	MTFR1L	3'UTR	1,2,3,5,7,8,9			chr11	124635152	+	GAACA	RP11-677M14.3	ncRNA	6
			chr1	26158854	+	AGACC	MTFR1L	3'UTR	1,2,4,5,6,7,8			chr11	124635170	+	AAACA	RP11-677M14.3	ncRNA	6
			chr1	26158876	+	AGACA	MTFR1L	3'UTR	1,2,4,5,6,7,8			chr11	124635200	+	GAACT	RP11-677M14.3	ncRNA	6
			chr1	26161611	-	GGACT	AUNIP	CDS	9			chr11	124956368	+	GGACA	SLC37A2	ncRNA	6
			chr1	26161713	-	GGACT	AUNIP	CDS	9			chr11	124956379	+	GAACT	SLC37A2	ncRNA	6
			chr1	26161734	-	GGACA	AUNIP	CDS	9			chr11	124956386	+	GGACA	SLC37A2	ncRNA	6
			chr1	26161813	-	AAACA	AUNIP	CDS	9			chr11	124956400	+	GGACA	SLC37A2	ncRNA	6
			chr1	26161839	-	AAACA	AUNIP	CDS	9			chr11	124956423	+	AAACC	SLC37A2	ncRNA	6,8
			chr1	26161873	-	AGACT	AUNIP	CDS	9			chr11	124956477	+	AAACC	SLC37A2	ncRNA	6,8
			chr1	26161899	-	GGACA	AUNIP	CDS	9			chr11	126141153	+	GGACT	FOXRED1	ncRNA	4,6,7,8
			chr1	26161910	-	AAACT	AUNIP	CDS	9			chr11	126141165	+	AAACT	FOXRED1	ncRNA	4,6,7,8
			chr1	26161919	-	AAACA	AUNIP	CDS	9			chr11	126141221	+	GGACT	FOXRED1	ncRNA	4,6,7,8
			chr1	26161938	-	GAACT	AUNIP	CDS	9			chr11	126923386	+	AAACT	RP11-168K9.1	ncRNA	9
			chr1	26189311	-	AAACT	PAQR7	CDS	1			chr11	134114471	+	GAACT	VPS26B	ncRNA	6,8
			chr1	26189444	-	GGACT	PAQR7	CDS	1,2,4,6,8,9			chr11	134114500	+	GGACT	VPS26B	ncRNA	8
			chr1	26189906	-	GGACT	PAQR7	CDS	8			chr11	134114523	+	AAACC	VPS26B	ncRNA	8
			chr1	26190029	-	AGACC	PAQR7	CDS	1,6,8,9			chr11	134114531	+	AAACT	VPS26B	ncRNA	8
			chr1	26190041	-	GGACT	PAQR7	CDS	1,6,8,9			chr11	134114536	+	AAACA	VPS26B	ncRNA	8
			chr1	26190048	-	AGACC	PAQR7	CDS	1,6,8,9			chr11	134179911	+	GAACC	GLB1L3	ncRNA	1
			chr1	26190102	-	GGACC	PAQR7	CDS	2,4,9			chr11	134179960	+	AGACC	GLB1L3	ncRNA	1,2
			chr1	26211950	-	AGACC	STMN1	3'UTR	1			chr11	134179983	+	AGACT	GLB1L3	ncRNA	1,2
			chr1	26288065	-	AGACT	PAFAH2	3'UTR	8,9			chr11	134336944	+	GGACA	RP11-627G23.1	ncRNA	1
			chr1	26288092	-	GGACA	PAFAH2	3'UTR	8,9			chr11	134336954	+	AGACT	RP11-627G23.1	ncRNA	1
			chr1	26288166	-	AGACT	PAFAH2	3'UTR	1,2,4,5,7,8,9			chr11	134336998	+	GAACT	RP11-627G23.1	ncRNA	1
			chr1	26288208	-	AGACC	PAFAH2	3'UTR	1,2,4,5,7,9			chr11	134337006	+	AAACA	RP11-627G23.1	ncRNA	1
			chr1	26288218	-	GGACT	PAFAH2	3'UTR	1,2,3,4,5,6,7,9			chr11	134374450	+	GAACT	RP11-627G23.1	ncRNA	4
			chr1	26288235	-	GAACA	PAFAH2	3'UTR	1,2,3,4,5,6,7,9			chr11	134374455	+	GGACA	RP11-627G23.1	ncRNA	4
			chr1	26288253	-	GGACC	PAFAH2	3'UTR	1,2,3,4,5,6,7,9			chr11	134374508	+	GGACT	RP11-627G23.1	ncRNA	4
			chr1	26288263	-	AGACT	PAFAH2	3'UTR	1,3,5,6,7,8,9			chr12	90907	+	GGACA	ABC7-42389800N19.1	ncRNA	3,5,8
			chr1	26288267	-	AAACA	PAFAH2	3'UTR	1,3,5,6,7,8,9			chr12	90957	+	AGACC	ABC7-42389800N19.1	ncRNA	3,4,5,8
			chr1	26288292	-	GGACT	PAFAH2	3'UTR	1,3,5,6,7,8,9			chr12	90963	+	AGACT	ABC7-42389800N19.1	ncRNA	3,4,5,8
			chr1	26349564	+	AGACT	EXTL1	CDS	1			chr12	90987	+	GGACA	ABC7-42389800N19.1	ncRNA	3,4,5,8
			chr1	26349598	+	GAACA	EXTL1	CDS	1,7			chr12	90998	+	GGACA	ABC7-42389800N19.1	ncRNA	1,3,4,6,8,9
			chr1	26349610	+	GAACC	EXTL1	CDS	1,7			chr12	91011	+	AGACC	ABC7-42389800N19.1	ncRNA	1,3,4,6,8,9
			chr1	26349651	+	GGACC	EXTL1	CDS	1,7			chr12	91039	+	GAACC	ABC7-42389800N19.1	ncRNA	1,3,4,6,8,9
			chr1	26349665	+	GGACA	EXTL1	CDS	1,7			chr12	91056	+	AGACC	ABC7-42389800N19.1	ncRNA	1,4,6,8,9
			chr1	26362132	+	GGACT	EXTL1	3'UTR	1			chr12	752651	+	GAACA	RP11-218M22.1	ncRNA	7
			chr1	26362741	+	GAACA	EXTL1	3'UTR	1			chr12	752670	+	GAACT	RP11-218M22.1	ncRNA	7
			chr1	26362773	+	GAACT	EXTL1	3'UTR	1,7			chr12	752706	+	AGACC	RP11-218M22.1	ncRNA	7
			chr1	26362788	+	GGACT	EXTL1	3'UTR	1,7			chr12	753229	+	GAACA	RP11-218M22.1	ncRNA	1,3,4
			chr1	26362820	+	GGACT	EXTL1	3'UTR	1,7			chr12	753249	+	GAACT	RP11-218M22.1	ncRNA	1,3,4
			chr1	26365599	-	GGACT	SLC30A2	3'UTR	4			chr12	753286	+	AAACC	RP11-218M22.1	ncRNA	1,3,4,6,8
			chr1	26365615	-	GGACC	SLC30A2	3'UTR	4			chr12	753293	+	AAACA	RP11-218M22.1	ncRNA	1,3,4,6,8
			chr1	26365620	-	GAACA	SLC30A2	3'UTR	4			chr12	753305	+	AAACC	RP11-218M22.1	ncRNA	1,3,4,6,8
			chr1	26365655	-	AGACT	SLC30A2	CDS	4			chr12	753365	+	AGACA	RP11-218M22.1	ncRNA	1,6,8
			chr1	26365682	-	GGACT	SLC30A2	CDS	4			chr12	1085054	-	GAACT	RP11-359B12.2	ncRNA	1,2,3,7,9
			chr1	26365691	-	GGACA	SLC30A2	CDS	4			chr12	1085061	-	AGACT	RP11-359B12.2	ncRNA	1,2,3,7,9
			chr1	26365703	-	GGACT	SLC30A2	CDS	4			chr12	1085074	-	GAACC	RP11-359B12.2	ncRNA	1,2,3,7,9
			chr1	26394056	-	AGACC	TRIM63	5'UTR	3,7			chr12	1085090	-	AGACC	RP11-359B12.2	ncRNA	1,2,3,7,9
			chr1	26394123	-	AGACA	TRIM63	5'UTR	3,7			chr12	1085107	-	AAACT	RP11-359B12.2	ncRNA	1,2,7,9
			chr1	26448515	+	AAACC	PDIK1L	CDS	4,5,9			chr12	1085608	-	AGACC	RP11-359B12.2	ncRNA	2,7,9
			chr1	26448565	+	AAACC	PDIK1L	CDS	1,2,4,5,9			chr12	1085638	-	AGACA	RP11-359B12.2	ncRNA	2,7,9
			chr1	26448591	+	GAACC	PDIK1L	CDS	1,2,9			chr12	1085711	-	GGACT	RP11-359B12.2	ncRNA	1,9
			chr1	26448703	+	GAACA	PDIK1L	CDS	9			chr12	1085794	-	GAACT	RP11-359B12.2	ncRNA	9
			chr1	26448738	+	GGACA	PDIK1L	CDS	1,2,4,5,7,9			chr12	1086063	-	AGACA	RP11-359B12.2	ncRNA	7,9
			chr1	26448815	+	AGACA	PDIK1L	CDS	1,2,4,5,7,9			chr12	1086078	-	AGACA	RP11-359B12.2	ncRNA	7,9
			chr1	26448823	+	AGACA	PDIK1L	CDS	1,2,4,5,7,9			chr12	1086090	-	GAACC	RP11-359B12.2	ncRNA	7,9
			chr1	26448834	+	GAACT	PDIK1L	CDS	1,2			chr12	1086120	-	GAACC	RP11-359B12.2	ncRNA	2,7,9
			chr1	26448855	+	AAACA	PDIK1L	CDS	1,2			chr12	1086135	-	AAACT	RP11-359B12.2	ncRNA	2,7,9
			chr1	26448862	+	GAACT	PDIK1L	CDS	1,2			chr12	1086180	-	AGACT	RP11-359B12.2	ncRNA	2,9
			chr1	26448912	+	GAACT	PDIK1L	CDS	1			chr12	6484530	-	GGACA	SCNN1A	ncRNA	4,6
			chr1	26448957	+	AAACA	PDIK1L	CDS	2,9			chr12	6484541	-	AGACA	SCNN1A	ncRNA	4,6
			chr1	26448986	+	AAACC	PDIK1L	CDS	1,2,4,9			chr12	6484573	-	AGACC	SCNN1A	ncRNA	4,6
			chr1	26449014	+	GAACT	PDIK1L	CDS	1,2,4,9			chr12	6503756	+	AGACA	RP1-102E24.8	ncRNA	5
			chr1	26449020	+	GAACT	PDIK1L	CDS	1,2,4,9			chr12	6503769	+	GGACT	RP1-102E24.8	ncRNA	5
			chr1	26488614	+	GGACT	FAM110D	3'UTR	6			chr12	6503794	+	AGACT	RP1-102E24.8	ncRNA	5
			chr1	26488626	+	GGACT	FAM110D	3'UTR	6			chr12	6503815	+	GGACA	RP1-102E24.8	ncRNA	5
			chr1	26488649	+	GGACA	FAM110D	3'UTR	6			chr12	6557152	-	GGACA	CD27-AS1	ncRNA	1,4,5,7
			chr1	26488701	+	GAACT	FAM110D	3'UTR	4,6			chr12	6557182	-	GGACC	CD27-AS1	ncRNA	1,6
			chr1	26488719	+	GAACC	FAM110D	3'UTR	4,6			chr12	6781364	-	AAACA	ZNF384	ncRNA	8
			chr1	26488735	+	GAACA	FAM110D	3'UTR	4,6			chr12	6781369	-	AGACC	ZNF384	ncRNA	8
			chr1	26497246	+	GGACA	ZNF593	3'UTR	2,3,4,5,7,8			chr12	6781396	-	AGACC	ZNF384	ncRNA	8
			chr1	26497260	+	GGACT	ZNF593	3'UTR	2,3,4,5,6,7,8,9			chr12	6781413	-	AGACC	ZNF384	ncRNA	8
			chr1	26497350	+	GAACT	ZNF593	3'UTR	2,3,4,5,6,7,8,9			chr12	6781451	-	GGACA	ZNF384	ncRNA	8
			chr1	26497355	+	GGACA	ZNF593	3'UTR	2,3,4,5,6,7,8,9			chr12	6993989	+	AGACA	DSTNP2	ncRNA	6
			chr1	26497364	+	GAACT	ZNF593	3'UTR	1,3			chr12	6994030	+	AGACT	DSTNP2	ncRNA	6
			chr1	26497402	+	AAACT	ZNF593	3'UTR	1,3			chr12	7171244	+	AGACT	C1S	ncRNA	6
			chr1	26603682	+	AAACT	CEP85	CDS	9			chr12	7171254	+	GAACT	C1S	ncRNA	6
			chr1	26603720	+	GGACT	CEP85	CDS	9			chr12	7244492	-	GGACT	C1R	ncRNA	5
			chr1	26603728	+	GGACC	CEP85	CDS	9			chr12	7263107	+	AGACT	C1RL-AS1	ncRNA	6
			chr1	26603741	+	AGACA	CEP85	CDS	9			chr12	7263157	+	AAACT	C1RL-AS1	ncRNA	6
			chr1	26603756	+	GGACA	CEP85	CDS	9			chr12	7263165	+	GGACA	C1RL-AS1	ncRNA	6
			chr1	26603768	+	AAACT	CEP85	CDS	9			chr12	7268503	+	AAACA	C1RL-AS1	ncRNA	8
			chr1	26607550	+	GGACT	SH3BGRL3	CDS	7			chr12	7268535	+	AGACA	C1RL-AS1	ncRNA	8
			chr1	26607578	+	GAACA	SH3BGRL3	CDS	7			chr12	7268559	+	AAACC	C1RL-AS1	ncRNA	8
			chr1	26607583	+	AAACA	SH3BGRL3	CDS	7			chr12	7268569	+	AAACT	C1RL-AS1	ncRNA	8
			chr1	26644451	+	AGACA	CD52	5'UTR	9			chr12	7269155	+	GGACA	C1RL-AS1	ncRNA	8
			chr1	26644486	+	AGACA	CD52	5'UTR	9			chr12	7269197	+	AGACA	C1RL-AS1	ncRNA	8
			chr1	26795509	+	GGACA	DHDDS	CDS	2,9			chr12	7269202	+	GGACT	C1RL-AS1	ncRNA	8
			chr1	26795523	+	AAACT	DHDDS	CDS	2,9			chr12	7269258	+	GAACT	C1RL-AS1	ncRNA	6
			chr1	26795574	+	GAACT	DHDDS	CDS	1,2,3,4,6,7,8,9			chr12	7269272	+	AGACT	C1RL-AS1	ncRNA	6
			chr1	26799032	+	GGACC	HMGN2	5'UTR	2,3,6,7			chr12	7269352	+	GGACA	C1RL-AS1	ncRNA	6
			chr1	26900769	+	GAACC	RPS6KA1	3'UTR	6			chr12	8333169	+	GGACC	FAM66C	ncRNA	2
			chr1	26900793	+	GAACC	RPS6KA1	3'UTR	1,4,6,8			chr12	8333209	+	GGACT	FAM66C	ncRNA	2
			chr1	26900825	+	GAACA	RPS6KA1	3'UTR	1,2,4,8			chr12	8333226	+	GGACT	FAM66C	ncRNA	2
			chr1	26900873	+	GGACT	RPS6KA1	CDS	1,2,4,6,8,9			chr12	8333232	+	GGACT	FAM66C	ncRNA	2
			chr1	26900921	+	AAACT	RPS6KA1	CDS	1,2,3,4,5,6,9			chr12	8346952	+	GGACT	FAM66C	ncRNA	2
			chr1	26900996	+	AAACA	RPS6KA1	3'UTR	1,2,3,4,5,6,8,9			chr12	8346989	+	AGACT	FAM66C	ncRNA	2
			chr1	26901022	+	GAACT	RPS6KA1	3'UTR	1,3,4,6,8			chr12	8347593	+	AGACA	FAM66C	ncRNA	2
			chr1	26901048	+	AGACT	RPS6KA1	3'UTR	1,3,4,6,8			chr12	8347600	+	GAACT	FAM66C	ncRNA	2
			chr1	26901083	+	GGACC	RPS6KA1	3'UTR	5,8			chr12	8347667	+	GGACC	FAM66C	ncRNA	2
			chr1	26901128	+	AGACA	RPS6KA1	3'UTR	5			chr12	8449713	-	AGACT	LINC00937	ncRNA	1
			chr1	26901396	+	GGACA	RPS6KA1	3'UTR	2,8			chr12	8449741	-	AAACC	LINC00937	ncRNA	1
			chr1	26901434	+	GGACA	RPS6KA1	3'UTR	2,8			chr12	8449752	-	GGACA	LINC00937	ncRNA	1
			chr1	27023419	+	GGACA	ARID1A	CDS	8			chr12	9466375	+	AAACT	RP11-22B23.1	ncRNA	3
			chr1	27023496	+	GAACT	ARID1A	CDS	3,4,6			chr12	9466383	+	AGACA	RP11-22B23.1	ncRNA	3
			chr1	27023750	+	GAACT	ARID1A	CDS	8			chr12	9466448	+	AGACC	RP11-22B23.1	ncRNA	4
			chr1	27101298	+	GAACC	ARID1A	CDS	3,4,6,7,8			chr12	9466467	+	AGACC	RP11-22B23.1	ncRNA	3,4,8,9
			chr1	27101303	+	GAACA	ARID1A	CDS	3,4,6,7,8			chr12	9466595	+	GGACA	RP11-22B23.1	ncRNA	6
			chr1	27105770	+	GGACA	ARID1A	CDS	1,3,7,9			chr12	9466599	+	AAACC	RP11-22B23.1	ncRNA	6
			chr1	27105866	+	GGACT	ARID1A	CDS	2,3,6,7,8,9			chr12	9549614	+	AAACT	RP13-735L24.1	ncRNA	9
			chr1	27105938	+	GGACA	ARID1A	CDS	2,3,4,6,8,9			chr12	9549651	+	AGACT	RP13-735L24.1	ncRNA	9
			chr1	27105958	+	AGACC	ARID1A	CDS	2,3,4,6,8,9			chr12	9549698	+	AGACT	RP13-735L24.1	ncRNA	9
			chr1	27105976	+	AGACA	ARID1A	CDS	3,4,6,9			chr12	9549710	+	AAACC	RP13-735L24.1	ncRNA	9
			chr1	27106060	+	GGACA	ARID1A	CDS	3,5,6,8,9			chr12	9570526	-	AGACC	DDX12P	ncRNA	6,9
			chr1	27106067	+	AGACC	ARID1A	CDS	5,6,8,9			chr12	9570545	-	AGACC	DDX12P	ncRNA	6,9
			chr1	27106092	+	GGACC	ARID1A	CDS	5,6,8,9			chr12	9801040	+	GGACT	RP11-705C15.2	ncRNA	6
			chr1	27106398	+	AAACA	ARID1A	CDS	3,4,6,7			chr12	9801074	+	GAACT	RP11-705C15.2	ncRNA	6
			chr1	27106497	+	GAACA	ARID1A	CDS	1,2,3,4,5,6,7,8,9			chr12	9801084	+	GGACC	RP11-705C15.2	ncRNA	6
			chr1	27106502	+	GGACC	ARID1A	CDS	1,2,3,4,5,6,7,8,9			chr12	13101215	+	AAACT	RP11-392P7.6	ncRNA	6
			chr1	27106541	+	GGACT	ARID1A	CDS	1,3,4,6,7,9			chr12	13101256	+	AAACT	RP11-392P7.6	ncRNA	6
			chr1	27106565	+	AAACA	ARID1A	CDS	3,6			chr12	13101308	+	GAACT	RP11-392P7.6	ncRNA	6
			chr1	27106604	+	GGACC	ARID1A	CDS	3,6			chr12	13101340	+	GAACA	RP11-392P7.6	ncRNA	6
			chr1	27106650	+	GGACT	ARID1A	CDS	4,5,8			chr12	13137243	+	GAACA	RP11-392P7.6	ncRNA	9
			chr1	27106691	+	GGACC	ARID1A	CDS	1,3,4,5,8,9			chr12	13137248	+	AGACA	RP11-392P7.6	ncRNA	9
			chr1	27106737	+	AGACT	ARID1A	CDS	1,2,3,4,5,6,8,9			chr12	13137266	+	GAACT	RP11-392P7.6	ncRNA	9
			chr1	27106750	+	AAACC	ARID1A	CDS	1,2,3,4,5,6,8,9			chr12	13137296	+	GGACA	RP11-392P7.6	ncRNA	9
			chr1	27106761	+	AAACT	ARID1A	CDS	2,3,4,6,8			chr12	13137304	+	AGACA	RP11-392P7.6	ncRNA	9
			chr1	27106775	+	GGACA	ARID1A	CDS	1,2,3,4,6,7,8,9			chr12	26098706	-	GAACA	RASSF8-AS1	ncRNA	3
			chr1	27106787	+	GGACC	ARID1A	CDS	1,2,3,4,6,7,8,9			chr12	26098747	-	AGACT	RASSF8-AS1	ncRNA	3
			chr1	27106868	+	GAACC	ARID1A	CDS	1,3,7,8			chr12	26098766	-	AGACT	RASSF8-AS1	ncRNA	3
			chr1	27106922	+	GGACA	ARID1A	CDS	3,8			chr12	26098793	-	GGACA	RASSF8-AS1	ncRNA	1,2,3,4,7,8,9
			chr1	27107075	+	GGACA	ARID1A	CDS	1,4,6,8,9			chr12	26098811	-	AGACA	RASSF8-AS1	ncRNA	1,2,3,4,7,8,9
			chr1	27107129	+	GAACC	ARID1A	CDS	1,2,3,4,5,6,7,8,9			chr12	26098839	-	GAACA	RASSF8-AS1	ncRNA	1,2,4,7,8,9
			chr1	27107168	+	GGACA	ARID1A	CDS	1,2,3,4,5,6,7,8,9			chr12	26098857	-	AGACT	RASSF8-AS1	ncRNA	1,2,3,4,6,7,8,9
			chr1	27107192	+	GAACT	ARID1A	CDS	1,2,3,4,5,6,7,8,9			chr12	26098875	-	GAACT	RASSF8-AS1	ncRNA	1,2,3,4,6,7,8,9
			chr1	27107258	+	GGACA	ARID1A	3'UTR	2,4,5,6,7,8,9			chr12	26098884	-	AGACT	RASSF8-AS1	ncRNA	1,2,3,4,6,7,8,9
			chr1	27121555	+	GGACA	PIGV	CDS	9			chr12	26098941	-	AAACT	RASSF8-AS1	ncRNA	3,6
			chr1	27121613	+	GAACA	PIGV	CDS	9			chr12	26098969	-	AGACT	RASSF8-AS1	ncRNA	1,3,6
			chr1	27121621	+	AGACC	PIGV	CDS	9			chr12	26099001	-	AGACT	RASSF8-AS1	ncRNA	1
			chr1	27124150	+	AGACT	PIGV	CDS	1,5,9			chr12	26099026	-	AAACC	RASSF8-AS1	ncRNA	1
			chr1	27124178	+	GGACT	PIGV	CDS	1,9			chr12	26099034	-	GGACA	RASSF8-AS1	ncRNA	1
			chr1	27124191	+	GGACA	PIGV	CDS	1,9			chr12	46120417	-	AGACT	LINC00938	ncRNA	7
			chr1	27124221	+	GGACT	PIGV	CDS	1			chr12	46120776	-	GGACT	LINC00938	ncRNA	1,6,7
			chr1	27124240	+	AAACC	PIGV	CDS	1			chr12	46120834	-	GAACT	LINC00938	ncRNA	1,4,6,7
			chr1	27124299	+	GGACT	PIGV	CDS	1,4			chr12	46120858	-	GAACC	LINC00938	ncRNA	1,4,6
			chr1	27124330	+	GGACA	PIGV	CDS	4,5,7			chr12	46120930	-	AGACT	LINC00938	ncRNA	7
			chr1	27124341	+	GGACT	PIGV	3'UTR	4,5,7			chr12	46121042	-	GGACT	LINC00938	ncRNA	1,2,3,4,6,7,9
			chr1	27124352	+	GGACA	PIGV	3'UTR	4,5,7			chr12	46121211	-	AAACC	LINC00938	ncRNA	1
			chr1	27124406	+	GAACT	PIGV	3'UTR	1			chr12	46121242	-	AAACC	LINC00938	ncRNA	1
			chr1	27180394	+	GGACC	ZDHHC18	3'UTR	3,4,6,9			chr12	49319668	-	GGACT	FKBP11	ncRNA	1,2,6,9
			chr1	27180424	+	GAACT	ZDHHC18	3'UTR	3,4,6,7,9			chr12	49319684	-	AGACA	FKBP11	ncRNA	1,2,6,9
			chr1	27180434	+	AGACT	ZDHHC18	3'UTR	3,4,6,7,9			chr12	49319688	-	GAACA	FKBP11	ncRNA	1,2,6,9
			chr1	27180482	+	GAACT	ZDHHC18	3'UTR	3,4,5,6,7,9			chr12	49319726	-	AGACA	FKBP11	ncRNA	1,2,3,6,9
			chr1	27180514	+	AAACC	ZDHHC18	3'UTR	3,5,6,7			chr12	49319753	-	GAACT	FKBP11	ncRNA	2,3,6
			chr1	27223881	-	GAACC	GPATCH3	CDS	1,5,6,7,9			chr12	49319839	-	GGACA	FKBP11	ncRNA	2
			chr1	27223938	-	AGACT	GPATCH3	CDS	1,2,3,4,5,6,7,8,9			chr12	49412797	+	AAACA	RP11-386G11.5	ncRNA	1
			chr1	27223946	-	GGACT	GPATCH3	CDS	1,2,3,4,5,7,8,9			chr12	49412801	+	AAACT	RP11-386G11.5	ncRNA	1
			chr1	27238100	-	AGACT	NR0B2	3'UTR	5,8			chr12	49412824	+	AAACT	RP11-386G11.5	ncRNA	1
			chr1	27238158	-	GGACA	NR0B2	3'UTR	4,5,8			chr12	49412884	+	AAACA	RP11-386G11.5	ncRNA	1
			chr1	27238173	-	GGACT	NR0B2	3'UTR	4,5,8			chr12	49412895	+	GGACA	RP11-386G11.5	ncRNA	1
			chr1	27238205	-	GAACA	NR0B2	3'UTR	3,4,5,8			chr12	50323950	+	GGACC	RP11-70F11.8	ncRNA	9
			chr1	27238226	-	AGACA	NR0B2	3'UTR	3,4,5,8			chr12	50323956	+	AAACA	RP11-70F11.8	ncRNA	9
			chr1	27326506	+	GAACT	TRNP1	3'UTR	1,2,3,4			chr12	50323967	+	AAACT	RP11-70F11.8	ncRNA	9
			chr1	27332230	-	GGACC	FAM46B	3'UTR	6			chr12	51632711	+	GGACC	DAZAP2	ncRNA	4,5,7
			chr1	27332290	-	AGACT	FAM46B	3'UTR	3,6			chr12	51902315	+	GGACC	SLC4A8	ncRNA	1,9
			chr1	27332295	-	AGACC	FAM46B	3'UTR	3,6			chr12	51902375	+	AAACA	SLC4A8	ncRNA	1,9
			chr1	27332299	-	GAACA	FAM46B	3'UTR	3,6			chr12	52449144	+	AGACC	NR4A1	ncRNA	8
			chr1	27332408	-	GGACT	FAM46B	3'UTR	3,9			chr12	52449183	+	GGACA	NR4A1	ncRNA	8
			chr1	27332429	-	AGACC	FAM46B	3'UTR	3,6,9			chr12	52645768	+	GAACC	KRT7	ncRNA	9
			chr1	27333042	-	GGACT	FAM46B	CDS	6			chr12	52645789	+	GGACC	KRT7	ncRNA	9
			chr1	27333063	-	AGACT	FAM46B	CDS	6			chr12	52645813	+	AGACA	KRT7	ncRNA	6,9
			chr1	27333096	-	GGACT	FAM46B	CDS	6			chr12	52645863	+	AGACA	KRT7	ncRNA	6
			chr1	27426140	-	GGACC	SLC9A1	3'UTR	1,6,9			chr12	53433392	-	AAACC	RP11-983P16.4	ncRNA	4
			chr1	27426157	-	GAACT	SLC9A1	3'UTR	1,6,9			chr12	53433930	-	GAACT	RP11-983P16.4	ncRNA	3
			chr1	27426761	-	AGACT	SLC9A1	3'UTR	6,8,9			chr12	53433935	-	GAACT	RP11-983P16.4	ncRNA	3
			chr1	27426822	-	GAACC	SLC9A1	CDS	6,8,9			chr12	53564109	-	GGACC	CSAD	ncRNA	5
			chr1	27480926	-	AGACT	SLC9A1	5'UTR	1,4			chr12	53564126	-	AGACC	CSAD	ncRNA	5
			chr1	27480939	-	GAACT	SLC9A1	5'UTR	1,4			chr12	53714966	-	GGACT	AAAS	ncRNA	1,3,4,6,7
			chr1	27480945	-	AAACA	SLC9A1	5'UTR	1,4			chr12	53715014	-	AAACA	AAAS	ncRNA	1,3,4,6
			chr1	27661999	+	AAACA	TMEM222	3'UTR	5			chr12	54377499	-	AGACC	HOXC-AS3	ncRNA	4
			chr1	27662073	+	GGACC	TMEM222	3'UTR	1,2,3,4,5,6,9			chr12	54377541	-	GGACT	HOXC-AS3	ncRNA	4
			chr1	27662103	+	GGACT	TMEM222	3'UTR	1,2,3,4,5,6,8,9			chr12	54377575	-	AGACT	HOXC-AS3	ncRNA	4
			chr1	27662110	+	GGACC	TMEM222	3'UTR	1,2,3,4,5,6,8,9			chr12	54520025	+	AAACT	RP11-834C11.4	ncRNA	4
			chr1	27681685	-	GAACA	MAP3K6	3'UTR	3,4,6,7,8			chr12	54520054	+	GGACC	RP11-834C11.4	ncRNA	4
			chr1	27681690	-	AAACA	MAP3K6	3'UTR	3,4,6,7,8			chr12	54520062	+	GGACC	RP11-834C11.4	ncRNA	4
			chr1	27681704	-	AGACA	MAP3K6	3'UTR	3,4,6,7,8			chr12	55805567	-	GAACA	PHC1P1	ncRNA	1,6
			chr1	27681733	-	AAACC	MAP3K6	3'UTR	3,4,6,7,8			chr12	55805587	-	GAACA	PHC1P1	ncRNA	1,6
			chr1	27681752	-	GGACT	MAP3K6	3'UTR	3,4,6,7,8			chr12	55805614	-	GGACA	PHC1P1	ncRNA	1,6
			chr1	27681793	-	GGACC	MAP3K6	3'UTR	7			chr12	56089159	-	AGACT	ITGA7	ncRNA	7
			chr1	27693260	-	GGACT	MAP3K6	5'UTR	3			chr12	56089167	-	GGACT	ITGA7	ncRNA	3,7
			chr1	27693293	-	GGACC	MAP3K6	5'UTR	3			chr12	56089179	-	GGACC	ITGA7	ncRNA	3,7
			chr1	27701235	-	GAACA	FCN3	CDS	3,4,6			chr12	56089231	-	GGACC	ITGA7	ncRNA	3,7
			chr1	27701243	-	AGACC	FCN3	CDS	3,4,6			chr12	56124319	+	GGACA	RP11-644F5.11	ncRNA	6,8
			chr1	27874968	-	GAACC	AHDC1	CDS	6			chr12	56124455	+	AGACT	RP11-644F5.11	ncRNA	1,3,6,9
			chr1	27875007	-	GGACT	AHDC1	CDS	6			chr12	56224018	+	GAACT	TMEM198B	ncRNA	1,3,6,7,8,9
			chr1	27875018	-	AAACT	AHDC1	CDS	6			chr12	56224047	+	GAACT	TMEM198B	ncRNA	1,3,4,5,6,7,8,9
			chr1	27875274	-	GGACT	AHDC1	CDS	1,2,3,4,6,7,9			chr12	56224068	+	GAACA	TMEM198B	ncRNA	1,3,4,5,6,7,8,9
			chr1	27875334	-	GAACT	AHDC1	CDS	1,2,6,9			chr12	56224075	+	GAACT	TMEM198B	ncRNA	1,3,4,5,6,7,8,9
			chr1	27875637	-	GGACT	AHDC1	CDS	1,2,3,4,6,7,8,9			chr12	56224157	+	AGACC	TMEM198B	ncRNA	4
			chr1	27875655	-	GGACT	AHDC1	CDS	1,2,3,4,6,7,8,9			chr12	56224438	+	AGACC	TMEM198B	ncRNA	3,4,6,7,8,9
			chr1	27875696	-	GGACA	AHDC1	CDS	2,3,4,6,7,8,9			chr12	56224451	+	AAACT	TMEM198B	ncRNA	3,4,5,6,7,8,9
			chr1	27876241	-	GGACC	AHDC1	CDS	1			chr12	56224472	+	AGACT	TMEM198B	ncRNA	3,4,5,6,7,8,9
			chr1	27876258	-	AAACT	AHDC1	CDS	1			chr12	56224511	+	GGACT	TMEM198B	ncRNA	4,5,6,7,9
			chr1	27877674	-	GGACA	AHDC1	CDS	6,9			chr12	56552541	+	GGACA	MYL6	ncRNA	4
			chr1	28176668	+	GAACT	PPP1R8	CDS	1,5,9			chr12	56999529	-	AGACA	BAZ2A	ncRNA	6
			chr1	28176687	+	GGACT	PPP1R8	CDS	1,5,9			chr12	56999547	-	GGACT	BAZ2A	ncRNA	6
			chr1	28176751	+	GGACA	PPP1R8	CDS	1,2,3,4,5,6,7,8,9			chr12	57868824	-	AGACC	ARHGAP9	ncRNA	2
			chr1	28176788	+	AAACC	PPP1R8	CDS	1,2,3,4,5,6,7,8,9			chr12	57868847	-	GGACC	ARHGAP9	ncRNA	2
			chr1	28176806	+	GGACT	PPP1R8	CDS	1,6,8			chr12	64078562	-	GGACT	RP11-415I12.2	ncRNA	3
			chr1	28176836	+	GAACA	PPP1R8	CDS	1,6,8			chr12	68774288	-	AGACA	RP11-81H14.2	ncRNA	6
			chr1	28176842	+	GAACC	PPP1R8	CDS	1,6,8			chr12	70081067	-	AGACT	BEST3	ncRNA	7
			chr1	28208896	+	GGACT	THEMIS2	CDS	6			chr12	70613183	-	GAACT	RP11-320P7.1	ncRNA	9
			chr1	28209307	+	AGACT	THEMIS2	CDS	1,6,8,9			chr12	70613199	-	GGACT	RP11-320P7.1	ncRNA	9
			chr1	28209352	+	GGACC	THEMIS2	CDS	1,6,8,9			chr12	70613248	-	GGACT	RP11-320P7.1	ncRNA	9
			chr1	28209385	+	AGACT	THEMIS2	CDS	6,9			chr12	72580358	+	AGACC	TPH2	ncRNA	9
			chr1	28212534	+	AAACT	THEMIS2	3'UTR	1,3,4,6,8,9			chr12	72580365	+	GAACC	TPH2	ncRNA	9
			chr1	28212567	+	AAACT	THEMIS2	3'UTR	1,3,4,6,8,9			chr12	72580380	+	GGACA	TPH2	ncRNA	9
			chr1	28212580	+	GGACA	THEMIS2	3'UTR	1,3,4,6,8,9			chr12	72649419	-	GAACA	TRHDE-AS1	ncRNA	1
			chr1	28212879	+	GGACT	THEMIS2	3'UTR	1,2,6,8,9			chr12	72649429	-	GAACT	TRHDE-AS1	ncRNA	1
			chr1	28212931	+	AAACA	THEMIS2	3'UTR	1,2,3,4,6,8,9			chr12	72649488	-	AAACA	TRHDE-AS1	ncRNA	2,4
			chr1	28212974	+	GAACT	THEMIS2	3'UTR	1,2,3,4,6,8,9			chr12	72649498	-	GAACT	TRHDE-AS1	ncRNA	2,4
			chr1	28212988	+	GAACA	THEMIS2	3'UTR	1,2,3,4,6,8,9			chr12	75754116	-	AGACT	CAPS2	ncRNA	1,8,9
			chr1	28213001	+	GGACC	THEMIS2	3'UTR	1,2,3,4,6,8,9			chr12	75754137	-	GGACT	CAPS2	ncRNA	1,8,9
			chr1	28213053	+	AGACC	THEMIS2	3'UTR	1,4			chr12	75754178	-	GAACT	CAPS2	ncRNA	1,8,9
			chr1	28213065	+	AGACC	THEMIS2	3'UTR	1,4			chr12	75754278	-	GGACT	CAPS2	ncRNA	1,2
			chr1	28293272	+	AGACT	XKR8	CDS	8			chr12	75754342	-	AGACA	CAPS2	ncRNA	2
			chr1	28293284	+	GGACC	XKR8	CDS	8			chr12	75754477	-	AGACC	CAPS2	ncRNA	4
			chr1	28293968	+	AGACA	XKR8	3'UTR	3,4,7			chr12	75754497	-	GAACA	CAPS2	ncRNA	4
			chr1	28293988	+	AGACT	XKR8	3'UTR	3,4,7			chr12	75754545	-	AGACT	CAPS2	ncRNA	1,4
			chr1	28294030	+	AAACT	XKR8	3'UTR	3			chr12	75754587	-	GAACC	CAPS2	ncRNA	1,2,4
			chr1	28300641	-	GGACT	EYA3	3'UTR	9			chr12	75754650	-	GGACA	CAPS2	ncRNA	1,2
			chr1	28300648	-	GAACA	EYA3	3'UTR	9			chr12	88377337	-	GGACT	C12orf50	ncRNA	1
			chr1	28300665	-	GGACA	EYA3	3'UTR	2,9			chr12	88377353	-	GAACA	C12orf50	ncRNA	1
			chr1	28300732	-	GAACC	EYA3	3'UTR	2,9			chr12	88377367	-	GGACA	C12orf50	ncRNA	1
			chr1	28300743	-	GAACA	EYA3	3'UTR	2,9			chr12	88377375	-	GAACA	C12orf50	ncRNA	1
			chr1	28300912	-	GAACC	EYA3	3'UTR	9			chr12	88377384	-	GAACA	C12orf50	ncRNA	1
			chr1	28300918	-	AGACT	EYA3	3'UTR	9			chr12	88377560	-	AGACT	C12orf50	ncRNA	1,2,3,4,5,6,7,8,9
			chr1	28300974	-	GAACT	EYA3	3'UTR	9			chr12	88377587	-	GAACC	C12orf50	ncRNA	1,2,3,4,5,6,7,8,9
			chr1	28476187	-	AAACC	PTAFR	3'UTR	6,8			chr12	88377594	-	AGACT	C12orf50	ncRNA	1,2,3,4,5,6,7,8,9
			chr1	28476194	-	AGACT	PTAFR	3'UTR	6,8			chr12	88377641	-	AGACA	C12orf50	ncRNA	1,2,3,4,5,6,7,8,9
			chr1	28476207	-	AGACC	PTAFR	3'UTR	6,8			chr12	88890232	-	GAACA	KITLG	ncRNA	4,6
			chr1	28476324	-	GAACT	PTAFR	3'UTR	6,8			chr12	88890240	-	GAACA	KITLG	ncRNA	4,6
			chr1	28477160	-	AGACT	PTAFR	CDS	6			chr12	88890247	-	GAACA	KITLG	ncRNA	4,6
			chr1	28559485	-	GGACT	DNAJC8	CDS	1,4,6			chr12	88890281	-	AGACT	KITLG	ncRNA	4,6
			chr1	28562650	+	AGACT	ATPIF1	5'UTR	3,4,5			chr12	90103759	+	GGACA	LINC00936	ncRNA	1
			chr1	28563774	+	AGACT	ATPIF1	3'UTR	1,8			chr12	90103773	+	GAACC	LINC00936	ncRNA	1
			chr1	28563813	+	AAACT	ATPIF1	3'UTR	1,8			chr12	90103788	+	GGACA	LINC00936	ncRNA	1
			chr1	28563835	+	AAACC	ATPIF1	3'UTR	1,8			chr12	90103830	+	AAACC	LINC00936	ncRNA	1
			chr1	28563865	+	GAACC	ATPIF1	3'UTR	1,8			chr12	90103835	+	GGACT	LINC00936	ncRNA	1
			chr1	28607355	+	GGACT	SESN2	3'UTR	6			chr12	90104395	+	GAACT	LINC00936	ncRNA	1
			chr1	28607371	+	AGACA	SESN2	3'UTR	6			chr12	90104420	+	AGACC	LINC00936	ncRNA	1
			chr1	28607381	+	AGACC	SESN2	3'UTR	6			chr12	90104457	+	GAACA	LINC00936	ncRNA	1
			chr1	28607480	+	GGACA	SESN2	3'UTR	1			chr12	95692995	+	GGACA	VEZT	ncRNA	1,2
			chr1	28607554	+	GGACC	SESN2	3'UTR	1,6			chr12	98848831	-	GGACA	SLC9A7P1	ncRNA	9
			chr1	28607657	+	GAACT	SESN2	3'UTR	1,6,7			chr12	98909011	-	GGACA	TMPO-AS1	ncRNA	9
			chr1	28607708	+	GGACT	SESN2	3'UTR	7			chr12	98909041	-	GGACC	TMPO-AS1	ncRNA	9
			chr1	28661084	+	GGACA	MED18	CDS	1,3,4,5,6,9			chr12	98909463	-	AGACC	TMPO-AS1	ncRNA	9
			chr1	28661121	+	GGACA	MED18	CDS	1,3,4,5,6,9			chr12	98909472	-	GGACA	TMPO-AS1	ncRNA	9
			chr1	28661138	+	AGACA	MED18	CDS	1,3,4,5,7,8,9			chr12	98909478	-	AGACC	TMPO-AS1	ncRNA	9
			chr1	28661144	+	GAACC	MED18	CDS	1,3,4,5,7,8,9			chr12	98909495	-	GGACA	TMPO-AS1	ncRNA	9
			chr1	28661165	+	AAACT	MED18	CDS	1,3,4,5,7,8,9			chr12	98909503	-	AAACT	TMPO-AS1	ncRNA	9
			chr1	28661174	+	GGACA	MED18	CDS	1,3,4,5,7,8,9			chr12	98909509	-	GAACA	TMPO-AS1	ncRNA	9
			chr1	28661192	+	GAACC	MED18	CDS	1,5,7,8,9			chr12	100550424	-	GAACA	GOLGA2P5	ncRNA	6
			chr1	28661231	+	GGACC	MED18	CDS	9			chr12	100550434	-	AGACT	GOLGA2P5	ncRNA	6
			chr1	28661253	+	GGACA	MED18	CDS	9			chr12	100559753	-	GGACA	GOLGA2P5	ncRNA	4
			chr1	28661321	+	GAACA	MED18	CDS	4			chr12	104309493	-	GAACT	RP11-642P15.1	ncRNA	9
			chr1	28661327	+	AGACA	MED18	CDS	4			chr12	104309518	-	AAACA	RP11-642P15.1	ncRNA	9
			chr1	28661393	+	GGACA	MED18	CDS	1,4,5,7,8,9			chr12	104309530	-	AGACT	RP11-642P15.1	ncRNA	9
			chr1	28661417	+	GAACT	MED18	CDS	1,4,5,7,8,9			chr12	107372448	+	GAACA	C12orf23	ncRNA	6
			chr1	28661427	+	GAACA	MED18	CDS	5,7,9			chr12	107372462	+	GGACT	C12orf23	ncRNA	6
			chr1	28661436	+	AAACC	MED18	CDS	5,7,9			chr12	107372529	+	GGACT	C12orf23	ncRNA	5
			chr1	28661462	+	AGACC	MED18	CDS	5,7,9			chr12	107372539	+	GGACT	C12orf23	ncRNA	5
			chr1	28764690	+	AGACA	PHACTR4	5'UTR	4			chr12	108133206	+	AAACA	RP11-864J10.4	ncRNA	9
			chr1	28764704	+	GAACT	PHACTR4	5'UTR	4			chr12	108133266	+	GGACT	RP11-864J10.4	ncRNA	9
			chr1	28764731	+	AAACA	PHACTR4	5'UTR	4			chr12	108133293	+	AGACT	RP11-864J10.4	ncRNA	9
			chr1	28764737	+	AAACT	PHACTR4	5'UTR	4			chr12	109491678	-	AAACT	USP30-AS1	ncRNA	6,8
			chr1	28764751	+	GAACT	PHACTR4	5'UTR	4			chr12	109491699	-	AAACC	USP30-AS1	ncRNA	6,8
			chr1	28793114	+	AGACT	PHACTR4	CDS	1,2,3,4,5,6,7,8,9			chr12	110026184	+	GGACT	MVK	ncRNA	4
			chr1	28793153	+	GGACT	PHACTR4	CDS	1,2,3,4,5,6,7,8,9			chr12	110026205	+	AAACT	MVK	ncRNA	4
			chr1	28800335	+	AGACT	PHACTR4	CDS	3,6			chr12	110172271	-	AAACC	FAM222A-AS1	ncRNA	9
			chr1	28800441	+	GGACC	PHACTR4	CDS	1,2,3,4,6,7,8,9			chr12	110172278	-	AGACA	FAM222A-AS1	ncRNA	9
			chr1	28800447	+	GAACT	PHACTR4	CDS	1,2,3,4,6,7,8,9			chr12	110172315	-	GAACA	FAM222A-AS1	ncRNA	9
			chr1	28823189	+	GGACA	PHACTR4	3'UTR	3,4,6,7,8,9			chr12	111356710	-	AAACA	MYL2	ncRNA	3
			chr1	28823219	+	GAACA	PHACTR4	3'UTR	3,4,5,6,7,8,9			chr12	111356746	-	AAACT	MYL2	ncRNA	3
			chr1	28823250	+	AAACA	PHACTR4	3'UTR	5,6,8			chr12	111356792	-	AAACA	MYL2	ncRNA	3
			chr1	28823274	+	GAACC	PHACTR4	3'UTR	5,6,8			chr12	111356821	-	GGACC	MYL2	ncRNA	3
			chr1	28823403	+	AGACA	PHACTR4	3'UTR	4			chr12	111381233	+	AAACT	RP1-46F2.2	ncRNA	7
			chr1	28865067	+	GAACA	RCC1	3'UTR	1,2,6,7,8,9			chr12	111381299	+	GGACT	RP1-46F2.2	ncRNA	7
			chr1	28865082	+	GGACA	RCC1	3'UTR	1,2,6,7,8,9			chr12	111381304	+	GAACT	RP1-46F2.2	ncRNA	7
			chr1	28929768	-	GGACA	TAF12	3'UTR	1,6,7			chr12	111381315	+	AGACT	RP1-46F2.2	ncRNA	7
			chr1	28929994	-	GAACT	TAF12	3'UTR	3,5			chr12	111381327	+	GAACT	RP1-46F2.2	ncRNA	7
			chr1	29040647	+	AGACA	GMEB1	CDS	9			chr12	111381356	+	AGACA	RP1-46F2.2	ncRNA	7
			chr1	29040945	+	AGACA	GMEB1	CDS	2,4,9			chr12	112277644	-	GAACT	MAPKAPK5-AS1	ncRNA	5
			chr1	29041121	+	AGACC	GMEB1	CDS	4			chr12	112277958	-	AGACA	MAPKAPK5-AS1	ncRNA	1,6
			chr1	29041149	+	GGACC	GMEB1	CDS	1,4,5,8			chr12	112278010	-	AAACT	MAPKAPK5-AS1	ncRNA	1,2,4,6,7
			chr1	29041193	+	AGACA	GMEB1	CDS	1,2,4,5,6,8,9			chr12	112278079	-	AGACC	MAPKAPK5-AS1	ncRNA	1,2,3
			chr1	29041205	+	GGACT	GMEB1	CDS	1,2,4,5,6,8,9			chr12	112278083	-	AAACA	MAPKAPK5-AS1	ncRNA	1,2,3
			chr1	29041237	+	GAACA	GMEB1	CDS	2,6,8,9			chr12	112477472	-	GGACT	NAA25	ncRNA	1
			chr1	29041647	+	AAACT	GMEB1	3'UTR	1,2,9			chr12	114182511	-	GAACT	RP11-438N16.1	ncRNA	1
			chr1	29041655	+	GAACA	GMEB1	3'UTR	1,2,9			chr12	114182527	-	GGACT	RP11-438N16.1	ncRNA	1
			chr1	29041752	+	AAACT	GMEB1	3'UTR	2			chr12	114182638	-	GGACC	RP11-438N16.1	ncRNA	1
			chr1	29041760	+	AAACA	GMEB1	3'UTR	2			chr12	114183837	-	GAACA	RP11-438N16.1	ncRNA	1
			chr1	29069205	+	GGACA	YTHDF2	CDS	6			chr12	114849475	+	GAACC	TBX5-AS1	ncRNA	6
			chr1	29069283	+	GGACA	YTHDF2	CDS	1,2,3,4,5,6,7,9			chr12	114849498	+	AGACT	TBX5-AS1	ncRNA	6
			chr1	29069305	+	AGACC	YTHDF2	CDS	1,2,3,4,5,6,7,9			chr12	114849524	+	GGACA	TBX5-AS1	ncRNA	6
			chr1	29069339	+	AGACC	YTHDF2	CDS	2,6,9			chr12	114849567	+	AGACT	TBX5-AS1	ncRNA	6
			chr1	29069849	+	GAACC	YTHDF2	CDS	2,4			chr12	114849583	+	GGACA	TBX5-AS1	ncRNA	6
			chr1	29069898	+	GGACA	YTHDF2	CDS	2,4,6,8			chr12	114849593	+	GGACT	TBX5-AS1	ncRNA	6
			chr1	29069934	+	GAACC	YTHDF2	CDS	1,6,8,9			chr12	114849652	+	GAACT	TBX5-AS1	ncRNA	6
			chr1	29070006	+	AAACA	YTHDF2	CDS	1,7,8,9			chr12	114849665	+	AAACT	TBX5-AS1	ncRNA	6
			chr1	29070105	+	AGACT	YTHDF2	CDS	1,2,3,4,5,6,7,8,9			chr12	118597709	-	GGACT	TAOK3	ncRNA	8
			chr1	29070177	+	GGACA	YTHDF2	CDS	1,2,7			chr12	118597726	-	AGACC	TAOK3	ncRNA	8
			chr1	29070215	+	GGACT	YTHDF2	CDS	2			chr12	118597752	-	GAACT	TAOK3	ncRNA	1,2,6,8,9
			chr1	29070248	+	GGACA	YTHDF2	CDS	1,2,4,5,6,7,8,9			chr12	118597823	-	GGACT	TAOK3	ncRNA	1,2,6,8,9
			chr1	29070332	+	GAACA	YTHDF2	CDS	1,2,3,4,5,7,8			chr12	120222071	-	GGACT	CIT	ncRNA	1,2
			chr1	29070345	+	AAACC	YTHDF2	CDS	1,2,3,4,5,7,8			chr12	120222077	-	GAACC	CIT	ncRNA	1,2
			chr1	29095544	+	GGACT	YTHDF2	3'UTR	3,4,6,7			chr12	120222140	-	AAACA	CIT	ncRNA	1,2
			chr1	29095584	+	AGACT	YTHDF2	3'UTR	3,4,6,7			chr12	120222287	-	GGACT	CIT	ncRNA	1
			chr1	29095617	+	AGACA	YTHDF2	3'UTR	1,3,4,6,7			chr12	120222312	-	AAACT	CIT	ncRNA	1
			chr1	29095624	+	GGACT	YTHDF2	3'UTR	1,3,4,6,7			chr12	120657274	-	GAACA	PXN	ncRNA	1,2,3,4,6,7,8,9
			chr1	29095662	+	AAACT	YTHDF2	3'UTR	1,6			chr12	120657288	-	GGACT	PXN	ncRNA	1,2,3,4,6,7,8,9
			chr1	29095667	+	AAACA	YTHDF2	3'UTR	1,6			chr12	120657317	-	GGACC	PXN	ncRNA	1,2,4,6,7,9
			chr1	29189539	+	GGACA	OPRD1	CDS	1			chr12	120664662	-	AAACC	PXN	ncRNA	6,7
			chr1	29190089	+	GGACC	OPRD1	3'UTR	1			chr12	120902124	-	AAACC	SRSF9	ncRNA	6
			chr1	29190117	+	AAACA	OPRD1	3'UTR	1			chr12	120902131	-	GAACT	SRSF9	ncRNA	6
			chr1	29314029	+	AAACT	EPB41	CDS	5			chr12	120902172	-	GGACT	SRSF9	ncRNA	6,8
			chr1	29314045	+	GAACC	EPB41	CDS	5			chr12	120902188	-	AAACC	SRSF9	ncRNA	6,8
			chr1	29314070	+	AAACA	EPB41	CDS	5			chr12	120902224	-	GGACA	SRSF9	ncRNA	6,8
			chr1	29314099	+	GAACA	EPB41	CDS	2,4,5,6,7			chr12	120928841	-	AAACA	DYNLL1-AS1	ncRNA	1,2,4,6,9
			chr1	29314125	+	AGACA	EPB41	CDS	2,4,5,6,7			chr12	120928900	-	AGACT	DYNLL1-AS1	ncRNA	1,2,4,6,9
			chr1	29314143	+	AGACT	EPB41	CDS	2,4,5,6,7			chr12	120928904	-	GAACA	DYNLL1-AS1	ncRNA	1,2,4,6,9
			chr1	29314155	+	GAACA	EPB41	CDS	1,2,3,4,5,6,7,8,9			chr12	120928915	-	AGACA	DYNLL1-AS1	ncRNA	1,2,4,6,9
			chr1	29314166	+	GGACA	EPB41	CDS	1,2,3,4,5,6,7,8,9			chr12	120928966	-	GGACT	DYNLL1-AS1	ncRNA	6
			chr1	29314183	+	GGACT	EPB41	CDS	1,2,3,4,5,6,7,8,9			chr12	120929057	-	AAACC	DYNLL1-AS1	ncRNA	1,8
			chr1	29443333	+	GAACT	EPB41	3'UTR	6			chr12	120929075	-	AGACA	DYNLL1-AS1	ncRNA	1,8
			chr1	29443374	+	AAACC	EPB41	3'UTR	6			chr12	120929117	-	GGACT	DYNLL1-AS1	ncRNA	1,8
			chr1	29443413	+	AGACT	EPB41	3'UTR	6			chr12	122239749	+	AGACA	RP11-347I19.8	ncRNA	9
			chr1	29443420	+	AGACT	EPB41	3'UTR	6			chr12	122239777	+	AAACA	RP11-347I19.8	ncRNA	9
			chr1	29447405	-	AGACA	TMEM200B	3'UTR	2,4,9			chr12	122240846	-	AGACA	RHOF	ncRNA	1,2,4,6,7
			chr1	29447436	-	GGACT	TMEM200B	CDS	2,4,9			chr12	122240860	-	AAACA	RHOF	ncRNA	1,2,4,6,7
			chr1	29447481	-	GGACC	TMEM200B	CDS	2,4,9			chr12	122506255	+	GAACT	AC156455.1	ncRNA	8
			chr1	29447511	-	GGACT	TMEM200B	CDS	2,9			chr12	122506309	+	GAACT	AC156455.1	ncRNA	8
			chr1	29474411	-	AAACT	SRSF4	3'UTR	4			chr12	122506425	+	GGACA	AC156455.1	ncRNA	8
			chr1	29474841	-	GAACA	SRSF4	3'UTR	4,8			chr12	122506448	+	AAACC	AC156455.1	ncRNA	8
			chr1	29474900	-	GAACT	SRSF4	3'UTR	4,8			chr12	123077609	+	AGACC	KNTC1	ncRNA	9
			chr1	29519785	-	GAACA	MECR	3'UTR	9			chr12	123077616	+	GAACC	KNTC1	ncRNA	9
			chr1	29519792	-	GGACA	MECR	3'UTR	9			chr12	123077634	+	AAACT	KNTC1	ncRNA	9
			chr1	29519804	-	AAACC	MECR	3'UTR	9			chr12	123077651	+	GAACA	KNTC1	ncRNA	9
			chr1	29519898	-	AGACA	MECR	3'UTR	1,3,4,6,7			chr12	123319072	+	AAACA	HIP1R	ncRNA	4
			chr1	29519945	-	AGACA	MECR	3'UTR	1,2,3,4,6,7,8,9			chr12	123319081	+	AAACA	HIP1R	ncRNA	4
			chr1	29519951	-	AGACA	MECR	3'UTR	1,2,3,4,6,7,8,9			chr12	123319116	+	GGACT	HIP1R	ncRNA	4
			chr1	29519970	-	GAACT	MECR	3'UTR	1,2,3,4,6,7,8,9			chr12	123342152	+	GAACA	HIP1R	ncRNA	6,9
			chr1	29520000	-	GAACT	MECR	3'UTR	1,2,4,7,8,9			chr12	123342162	+	GAACT	HIP1R	ncRNA	6,9
			chr1	31230562	-	AGACC	LAPTM5	CDS	6,8			chr12	123342197	+	AAACT	HIP1R	ncRNA	1,2,3,4,6,8,9
			chr1	31230588	-	GGACC	LAPTM5	CDS	6,8			chr12	123342205	+	AGACT	HIP1R	ncRNA	1,2,3,4,6,8,9
			chr1	31345797	-	GGACC	SDC3	3'UTR	1,4,6,9			chr12	123743300	-	GGACA	RP11-282O18.3	ncRNA	9
			chr1	31437526	-	AAACC	PUM1	CDS	5			chr12	123743322	-	GGACA	RP11-282O18.3	ncRNA	9
			chr1	31437572	-	AGACA	PUM1	CDS	5			chr12	124458639	+	GGACT	ZNF664	ncRNA	9
			chr1	31437582	-	GGACA	PUM1	CDS	4,5,6			chr12	124458679	+	GAACT	ZNF664	ncRNA	2,9
			chr1	31437588	-	GGACC	PUM1	CDS	4,5,6			chr12	124458700	+	AGACA	ZNF664	ncRNA	2,9
			chr1	31437618	-	GGACC	PUM1	CDS	4,5,6			chr12	124458755	+	GAACT	ZNF664	ncRNA	1,2,4,6,8,9
			chr1	31437660	-	GGACA	PUM1	CDS	4,6			chr12	124458773	+	AAACC	ZNF664	ncRNA	1,2,4,6,8,9
			chr1	31437686	-	GGACA	PUM1	CDS	6			chr12	124458787	+	GAACT	ZNF664	ncRNA	1,2,4,6,8,9
			chr1	31532169	-	GGACT	PUM1	CDS	4,6,8			chr12	124458824	+	GAACT	ZNF664	ncRNA	1,6,9
			chr1	31532236	-	GGACT	PUM1	CDS	1,4,6,8			chr12	124458829	+	GAACT	ZNF664	ncRNA	1,6,9
			chr1	31532290	-	GAACA	PUM1	CDS	1			chr12	125268750	-	AGACC	SCARB1	ncRNA	1,6
			chr1	31837100	+	AGACT	ZCCHC17	3'UTR	7			chr12	125268764	-	GAACC	SCARB1	ncRNA	1,6
			chr1	31837112	+	AGACT	ZCCHC17	3'UTR	7			chr12	125268771	-	GGACT	SCARB1	ncRNA	1,6
			chr1	31837392	+	AGACT	ZCCHC17	3'UTR	7			chr12	125268779	-	GGACA	SCARB1	ncRNA	1
			chr1	31837433	+	GGACC	ZCCHC17	3'UTR	7			chr12	125268798	-	AGACT	SCARB1	ncRNA	1
			chr1	32052564	+	GGACA	TINAGL1	CDS	6			chr12	125268816	-	GAACT	SCARB1	ncRNA	1
			chr1	32052765	+	AGACT	TINAGL1	3'UTR	3,6,8			chr12	127229682	+	GAACT	LINC00943	ncRNA	9
			chr1	32052782	+	AGACC	TINAGL1	3'UTR	3,6,8			chr12	127229717	+	AAACA	LINC00943	ncRNA	9
			chr1	32052863	+	AGACT	TINAGL1	3'UTR	3,8			chr12	127229724	+	GAACT	LINC00943	ncRNA	9
			chr1	32052878	+	GGACA	TINAGL1	3'UTR	3,8			chr12	127229730	+	AGACC	LINC00943	ncRNA	9
			chr1	32096034	-	GGACC	PEF1	3'UTR	2			chr12	127354808	-	AAACT	RP11-983C2.2	ncRNA	9
			chr1	32096111	-	GAACA	PEF1	3'UTR	1,2,3,4,5,8,9			chr12	127354863	-	AAACA	RP11-983C2.2	ncRNA	9
			chr1	32096142	-	GGACA	PEF1	3'UTR	1,2,3,4,5,6,7,8,9			chr12	130637473	-	AGACT	FZD10-AS1	ncRNA	2
			chr1	32096179	-	GGACC	PEF1	3'UTR	2,4,5,6,7,9			chr12	131457693	+	GGACT	GPR133	ncRNA	6
			chr1	32100980	-	GGACC	PEF1	CDS	6			chr12	132854087	+	AGACC	RP13-895J2.2	ncRNA	2
			chr1	32101064	-	GGACC	PEF1	CDS	6			chr12	132854126	+	GGACT	RP13-895J2.2	ncRNA	2
			chr1	32192869	-	GGACA	BAI2	3'UTR	2			chr12	132854223	+	GGACT	RP13-895J2.2	ncRNA	2
			chr1	32192893	-	GGACT	BAI2	3'UTR	1,2,3			chr12	133314654	-	GGACT	ANKLE2	ncRNA	6
			chr1	32192953	-	GAACT	BAI2	3'UTR	1,2,3			chr12	133314671	-	AAACT	ANKLE2	ncRNA	6
			chr1	32193008	-	GGACT	BAI2	3'UTR	2,3,9			chr12	133314793	-	GGACT	ANKLE2	ncRNA	6
			chr1	32193032	-	AGACA	BAI2	CDS	9			chr12	133314960	-	GAACC	ANKLE2	ncRNA	8
			chr1	32193054	-	GAACC	BAI2	CDS	9			chr12	133315106	-	AAACT	ANKLE2	ncRNA	6
			chr1	32196709	-	GGACT	BAI2	CDS	1			chr12	133315114	-	AAACT	ANKLE2	ncRNA	6
			chr1	32196732	-	AGACT	BAI2	CDS	1			chr13	20425710	-	GAACA	ZMYM5	ncRNA	2
			chr1	32196774	-	GGACC	BAI2	CDS	1			chr13	20425747	-	AAACA	ZMYM5	ncRNA	2
			chr1	32222136	-	GGACC	BAI2	CDS	1,2			chr13	24515018	-	AAACT	ANKRD20A19P	ncRNA	9
			chr1	32222226	-	GAACC	BAI2	CDS	1			chr13	24515050	-	GGACA	ANKRD20A19P	ncRNA	9
			chr1	32222236	-	GGACC	BAI2	CDS	1			chr13	24515074	-	AGACT	ANKRD20A19P	ncRNA	9
			chr1	32374300	-	AAACA	PTP4A2	3'UTR	1,3,4			chr13	24515079	-	AAACA	ANKRD20A19P	ncRNA	9
			chr1	32374310	-	GAACA	PTP4A2	3'UTR	1,3,4			chr13	24515085	-	AAACT	ANKRD20A19P	ncRNA	9
			chr1	32374406	-	GAACT	PTP4A2	3'UTR	1,3,7			chr13	31002588	+	GGACT	UBE2L5P	ncRNA	9
			chr1	32385106	-	AGACT	PTP4A2	5'UTR	1,4,6,7			chr13	31002630	+	AGACC	UBE2L5P	ncRNA	9
			chr1	32385114	-	GGACA	PTP4A2	5'UTR	1,4,6,7			chr13	31002650	+	AGACA	UBE2L5P	ncRNA	9
			chr1	32385122	-	AGACT	PTP4A2	5'UTR	1,6,7			chr13	31505685	-	AAACT	TEX26-AS1	ncRNA	9
			chr1	32385204	-	AGACT	PTP4A2	5'UTR	6			chr13	31505739	-	GGACT	TEX26-AS1	ncRNA	9
			chr1	32568140	+	AGACC	TMEM39B	CDS	4			chr13	31505744	-	GAACT	TEX26-AS1	ncRNA	9
			chr1	32568201	+	GGACC	TMEM39B	CDS	4,8			chr13	31505754	-	AGACA	TEX26-AS1	ncRNA	9
			chr1	32568252	+	AGACC	TMEM39B	CDS	8			chr13	32828313	+	AAACA	FRY	ncRNA	3
			chr1	32568258	+	GGACC	TMEM39B	CDS	8			chr13	32828346	+	GGACT	FRY	ncRNA	3,6
[truncated: 90,329 more rows]

## Sheet: Table S5
Table S5. The list of high Fst m6A SNPs
Chr	Position	Strand	SNP location in RRAC motif*	Gain or loss	Derived allele frequency	rs_number	Population compared*	Fst_value	Gene	Genic position	If in genes under positive selection	References
chr1	1597020	-	R	loss	0.123802	rs72634820	AFR-EUR	0.199044	SLC35E2B	3'UTR	Yes	Pandey R , Bhattacharya A , Bhardwaj V , et al. Alu-miRNA interactions modulate transcript isoform diversity in stress response and reveal signatures of positive selection[J]. Scientific Reports, 2016, 6:32348.
chr1	10093457	+	C	gain	0.552516	rs7528979	AFR-EUR	0.656551	UBE4B	5'UTR	Yes	Nédélec Y, Sanz J, Baharian G, et al. Genetic Ancestry and Natural Selection Drive Population Differences in Immune Responses to Pathogens[J]. Cell, 2016, 167(3):657.
chr1	43660431	-	C	gain	0.744209	rs6685982	AFR-EUR	0.219717	EBNA1BP2	ncRNA	Not reported
chr1	57383683	+	C	loss	0.136382	rs1774889	AFR-EAS	0.161136	C8A	3'UTR	Yes	Granka J M, Henn B M, Gignoux C R, et al. Limited Evidence for Classic Selective Sweeps in African Populations[J]. Genetics, 2012, 192(3):1049-64.
chr1	205043250	+	R	loss	0.198882	rs1042831	EAS-EUR	0.357028	CNTN2	3'UTR	Yes	Wagner A. Rapid detection of positive selection in genes and genomes through variation clusters.[J]. Genetics, 2007, 176(4):2451-63.
chr1	246954276	+	C	loss	0.0485224	rs74154856	AFR-EAS	0.15721	RP11-439E19.3	ncRNA	Not reported
chr1	247319830	-	C	loss	0.0948482	rs74318046	AMR-EAS	0.194627	ZNF124	3'UTR	Not reported
chr10	31607231	-	A	gain	0.684305	rs3737179	AFR-EUR	0.6909	ZEB1-AS1	ncRNA	Not reported
chr10	50121425	-	C	loss	0.123203	rs12774010	EAS-SAS	0.161589	LRRC18	3'UTR	Yes	Ramos P S, Shaftman S R, Ward R C, et al. Genes Associated with SLE Are Targets of Recent Positive Selection[J]. Autoimmune Diseases, 2014, 2014:203435.
chr10	61719385	-	A	loss	0.292732	rs12776262	EAS-EUR	0.17737	C10orf40	5'UTR	Not reported
chr10	88768657	+	C	loss	0.777756	rs1745901	EAS-SAS	0.188385	RP11-96C23.5	ncRNA	Not reported
chr10	97423708	-	FR	loss	0.194089	rs6946	AMR-EAS	0.39636	TCTN3	3'UTR	Not reported
chr10	121700255	+	C	loss	0.532748	rs1052289	AFR-SAS	0.2457	SEC23IP	3'UTR	Yes	Oleksyk T K, Zhao K, Vega F M D L, et al. Identifying Selected Regions from Heterozygosity and Divergence Using a Light-Coverage Genomic Dataset from Two Human Populations[J]. Plos One, 2008, 3(3):e1712.
chr11	295445	+	FR	loss	0.369808	rs1060814	EAS-EUR	0.566966	ATHL1	3'UTR	Not reported
chr11	75283253	+	A	loss	0.247804	rs9175	AFR-EUR	0.426972	SERPINH1	3'UTR	Not reported
chr11	134135056	+	A	gain	0.950479	rs79738869	AFR-EAS	0.15721	ACAD8	3'UTR	Yes	Yu X J, Zheng H K, Wang J, et al. Detecting lineage-specific adaptive evolution of brain-expressed genes in human using rhesus macaque as outgroup.[J]. Genomics, 2006, 88(6):745-751.
chr12	1086062	-	C	gain	0.222045	rs7313813	AFR-EAS	0.497779	RP11-359B12.2	ncRNA	Not reported
chr12	22354466	-	R	loss	0.0794728	rs12581521	EUR-SAS	0.181181	ST8SIA1	3'UTR	Yes	Moon J M, Aronoff D, Capra T, et al. Genes involved in human sialic acid biology do not harbor signatures of recent positive selection[J]. bioRxiv, 2017: 137034.
chr12	54575800	-	R	loss	0.315296	rs2233921	AFR-EUR	0.436509	SMUG1	3'UTR	Yes	Weis E, Galetzka D, Herlyn H, et al. Humans and chimpanzees differ in their cellular response to DNA damage and non-coding sequence elements of DNA repair-associated genes[J]. Cytogenetic & Genome Research, 2008, 122(2):92.
chr12	58120276	-	FR	loss	0.103435	rs12318065	AFR-AMR	0.251636	AGAP2	3'UTR	Not reported
chr12	65270436	+	A	loss	0.468051	rs7311657	AFR-EAS	0.349755	TBC1D30	3'UTR	Not reported
chr12	88377642	-	R	loss	0.412939	rs9738369	AFR-EUR	0.528595	C12orf50	ncRNA	Not reported
chr12	108684522	-	C	loss	0.0904553	rs78943618	AFR-EAS	0.174665	CMKLR1	3'UTR	Not reported
chr12	109016121	-	A	gain	0.948682	rs8179146	AFR-EAS	0.166939	SELPLG	3'UTR	Not reported
chr12	110290073	-	C	gain	0.337061	rs1055794	AFR-EAS	0.634516	GLTP	3'UTR	Not reported
chr12	121177272	+	FR	loss	0.193291	rs3916	AFR-AMR	0.268958	ACADS	3'UTR	Not reported
chr12	131275244	-	C	loss	0.0561102	rs73457930	AFR-EUR	0.163954	STX2	3'UTR	Not reported
chr13	46672870	+	A	loss	0.11222	rs17843997	EAS-EUR	0.2504	CPB2-AS1	ncRNA	Not reported
chr13	113753529	+	C	loss	0.254992	rs964617	EAS-SAS	0.218939	MCF2L	3'UTR	Not reported
chr14	59835968	+	C	loss	0.205072	rs74057123	AFR-EAS	0.445333	DAAM1	3'UTR	Not reported
chr14	64948489	-	A	loss	0.258786	rs10133848	AFR-EAS	0.181368	ZBTB25	3'UTR	Not reported
chr14	103398034	+	A	gain	0.547724	rs6575935	AFR-EAS	0.649347	AMN	ncRNA	Not reported
chr15	39887649	+	C	loss	0.0820687	rs1051442	EAS-EUR	0.151035	THBS1	3'UTR	Not reported
chr15	63674295	-	A	gain	0.429113	rs28372792	EAS-EUR	0.26808	CA12	5'UTR	Not reported
chr15	73044575	-	C	loss	0.441094	rs9460	EAS-EUR	0.280876	ADPGK	3'UTR	Yes	Racimo F. Testing for Ancient Selection Using Cross-population Allele Frequency Differentiation[J]. Genetics, 2015, 202(2):6601-6605.
chr15	89182596	+	A	loss	0.352037	rs3200942	EAS-EUR	0.186004	ISG20	5'UTR	Not reported
chr15	98514532	+	R	loss	0.048722	rs3803386	AFR-EAS	0.175806	ARRDC4	3'UTR	Not reported
chr15	100256618	+	FR	loss	0.353834	rs325380	AFR-EUR	0.447814	MEF2A	3'UTR	Yes	Liu X , Somel M , Tang L , et al. Extension of cortical synaptic development distinguishes humans from chimpanzees and macaques[J]. Genome Research, 2012, 22(4):611-622.
chr16	31343653	+	A	gain	0.314497	rs3087796	AFR-SAS	0.493971	ITGAM	3'UTR	Yes	Ramos P S , Shaftman S R , Ward R C , et al. Genes Associated with SLE Are Targets of Recent Positive Selection[J]. Autoimmune Diseases, 2014, 2014:1-11.
chr16	50705747	-	FR	gain	0.801717	rs10193	AFR-EUR	0.59264	SNX20	3'UTR	Yes	Raj T , Kuchroo M , Replogle J , et al. Common Risk Alleles for Inflammatory Diseases Are Targets of Recent Positive Selection[J]. The American Journal of Human Genetics, 2013, 92(4):517-529.
chr16	67977382	-	A	gain	0.66853	rs1109166	AFR-EAS	0.584734	LCAT	5'UTR	Not reported
chr16	86771201	+	C	gain	0.722843	rs35670068	EAS-EUR	0.253584	CTD-2015G9.2	ncRNA	Not reported
chr16	89805794	+	A	gain	0.859425	rs9282682	AMR-EAS	0.169619	ZNF276	3'UTR	Not reported
chr17	3765268	-	A	gain	0.520966	rs2915546	AFR-SAS	0.166032	CAMKK1	3'UTR	Not reported
chr17	5336188	+	A	gain	0.603834	rs1050456	AFR-EAS	0.632384	RPAIN	3'UTR	Not reported
chr17	6556022	+	A	gain	0.63758	rs7226265	AFR-EUR	0.257749	C17orf100	3'UTR	Not reported
chr17	61780793	-	C	loss	0.180511	rs13380863	EAS-EUR	0.159541	STRADA	3'UTR	Not reported
chr17	80111757	-	A	loss	0.0375399	rs78787432	AFR-AMR	0.261235	CCDC57	ncRNA	Not reported
chr18	319935	-	A	gain	0.734425	rs12190	EAS-EUR	0.197995	COLEC12	3'UTR	Not reported
chr18	10488064	+	C	loss	0.108027	rs3811368	AFR-EAS	0.199999	APCDD1	3'UTR	Not reported
chr18	43332271	+	A	loss	0.0495208	rs1052616	AFR-EAS	0.16482	SLC14A1	3'UTR	Yes	Barreiro L B, Quintanamurci L. From evolutionary genetics to human immunology: how selection shapes host defence genes.[J]. Nature Reviews Genetics, 2010, 11(1):17-30.
chr19	16243590	+	A	gain	0.817692	rs3745314	AFR-AMR	0.169619	RAB8A	3'UTR	Not reported
chr19	19868755	-	R	gain	0.628794	rs152338	AFR-AMR	0.150674	LINC00663	ncRNA	Not reported
chr19	38188233	-	A	loss	0.173922	rs55743020	EAS-EUR	0.299443	ZNF607	3'UTR	Yes	Álvaro Perdomo-Sabogal, Katja Nowick, Genetic Variation in Human Gene Regulatory Factors Uncovers Regulatory Roles in Local Adaptation and Disease, Genome Biology and Evolution, Volume 11, Issue 8, August 2019, Pages 2178–2193
chr19	47291492	-	C	loss	0.200879	rs3027955	AFR-EAS	0.460678	SLC1A5	5'UTR	Not reported
chr19	58597405	+	C	loss	0.0836661	rs1064267	EAS-EUR	0.155915	ZNF135	3'UTR	Not reported
chr2	39892373	+	A	loss	0.566893	rs12989245	EAS-EUR	0.318537	AC007246.3	ncRNA	Not reported
chr2	86368641	+	C	loss	0.0609026	rs3731819	AFR-EAS	0.247274	PTCD3	3'UTR	Yes	Wagh K, Bhatia A, Alexe G, et al. Lactase persistence and lipid pathway selection in the Maasai[J]. Plos One, 2012, 7(9):e44751.
chr2	105473698	+	FR	loss	0.445288	rs732278	AFR-EAS	0.288265	POU3F3	3'UTR	Not reported
chr2	122096018	-	FR	gain	0.708067	rs934940	AFR-EAS	0.317469	CLASP1	3'UTR	Yes	Chen H, Patterson N, Reich D. Population differentiation as a test for selective sweeps. Genome Research. 2010;20(3):393–402. pmid:20086244
chr2	154334499	-	FR	loss	0.283347	rs1063728	EAS-EUR	0.374822	RPRM	3'UTR	Not reported
chr2	183960477	+	C	loss	0.107827	rs35941903	AFR-EAS	0.231483	DUSP19	3'UTR	Yes	Pandey R , Bhattacharya A , Bhardwaj V , et al. Alu-miRNA interactions modulate transcript isoform diversity in stress response and reveal signatures of positive selection[J]. Scientific Reports, 2016, 6:32348.
chr2	192700400	-	A	loss	0.52476	rs1128965	AFR-EAS	0.200565	SDPR	3'UTR	Not reported
chr20	22562438	-	C	gain	0.728235	rs1055080	AFR-EUR	0.58583	FOXA2	3'UTR	Yes	Pickrell J K, Coop G, Novembre J, et al. Signals of recent positive selection in a worldwide sample of human populations[J]. Genome Research, 2009, 19(5):826.
chr20	25206497	+	C	loss	0.0571086	rs6050460	AFR-EAS	0.187285	ENTPD6	3'UTR	Not reported
chr20	34637814	-	R	loss	0.115615	rs139460164	AFR-EAS	0.368201	LINC00657	ncRNA	Not reported
chr20	61142975	-	C	loss	0.282748	rs6062283	AFR-EAS	0.313288	C20orf166-AS1	ncRNA	Not reported
chr21	45861873	+	FR	loss	0.0942492	rs45547834	AFR-EUR	0.214501	TRPM2	3'UTR	Not reported
chr21	47562632	-	A	gain	0.680312	rs4819206	AFR-EUR	0.235137	FTCD	ncRNA	Not reported
chr22	17538232	+	C	loss	0.768371	rs2537973	AFR-AMR	0.47338	CECR7	ncRNA	Not reported
chr22	19018402	+	A	loss	0.297923	rs11089248	AFR-EAS	0.250053	DGCR5	ncRNA	Not reported
chr22	21538962	+	C	loss	0.227835	rs201962002	AFR-EAS	0.742309	FAM230B	ncRNA	Not reported
chr22	38611080	+	C	loss	0.370008	rs9610915	AFR-EAS	0.276799	MAFF	3'UTR	Not reported
chr22	42017280	+	C	loss	0.090655	rs28384707	AFR-EUR	0.179406	XRCC6	5'UTR	Not reported
chr3	9987759	-	A	gain	0.90615	rs7638451	AFR-EUR	0.23863	PRRT3	3'UTR	Not reported
chr3	46450827	+	R	loss	0.0700879	rs35212534	AFR-EAS	0.228127	CCRL2	3'UTR	Not reported
chr3	50685642	+	A	loss	0.78774	rs9879397	AFR-EUR	0.334427	MAPKAPK3	3'UTR	Yes	Barreiro L B, Quintanamurci L. From evolutionary genetics to human immunology: how selection shapes host defence genes.[J]. Nature Reviews Genetics, 2010, 11(1):17-30.
chr3	123633612	-	C	loss	0.375	rs11551801	EAS-EUR	0.5118	CCDC14	3'UTR	Yes	Olalde I, Allentoft M E, Sánchez-Quinto F, et al. Derived immune and ancestral pigmentation alleles in a 7,000-year-old Mesolithic European[J]. Nature, 2014, 507(7491):225
chr3	186793729	+	A	gain	0.411342	rs1042642	AFR-SAS	0.359083	ST6GAL1	3'UTR	Yes	Varki A, Altheide T K. Comparing the human and chimpanzee genomes: searching for needles in a haystack[J]. Genome Research, 2005, 15(12):1746-1758.
chr3	186795924	+	C	loss	0.0644968	rs76599446	AFR-EAS	0.283808	ST6GAL1	3'UTR	Yes	Varki A, Altheide T K. Comparing the human and chimpanzee genomes: searching for needles in a haystack[J]. Genome Research, 2005, 15(12):1746-1758.
chr3	196555443	+	C	gain	0.764177	rs3662	AFR-EAS	0.311131	PAK2	3'UTR	Yes	O'Bleness M, Searles V B, Varki A, et al. Evolution of genetic and genomic features unique to the human lineage.[J]. Nature Reviews Genetics, 2012, 13(12):853-66.
chr4	81124696	+	R	loss	0.0738818	rs28529405	AFR-EUR	0.194151	PRDM8	3'UTR	Not reported
chr4	119631992	+	A	gain	0.393171	rs1064034	AFR-AMR	0.285635	METTL14	3'UTR	Not reported
chr5	68513599	+	R	loss	0.302117	rs2242350	AFR-EUR	0.183508	MRPS36	5'UTR	Not reported
chr5	77781262	-	C	loss	0.0479233	rs16878817	AFR-EAS	0.152332	LHFPL2	3'UTR	Not reported
chr5	118735107	+	A	gain	0.242013	rs1047322	AFR-EAS	0.388661	TNFAIP8	3'UTR	Not reported
chr6	33665001	-	C	loss	0.528954	rs749847	AFR-EAS	0.725538	UQCC2	3'UTR	Yes	Liu, Xuanyao, Rick , et al. Detecting and Characterizing Genomic Signatures of Positive Selection in Global Populations[J]. American Journal of Human Genetics, 2013, 92(6):866.
chr6	37604608	-	C	loss	0.4373	rs7748388	AFR-EAS	0.260779	MDGA1	3'UTR	Yes	Barreiro L B, Laval G, Quach H, et al. Natural selection has driven population differentiation in modern humans.[J]. Nature Genetics, 2008, 40(3):340-5.
chr6	80775487	-	A	loss	0.0720847	rs4642425	AFR-SAS	0.156686	RP11-296E7.1	ncRNA	Not reported
chr6	135239363	-	C	loss	0.0609026	rs9494119	AFR-EAS	0.188652	ALDH8A1	3'UTR	Not reported
chr7	4836977	-	R	loss	0.0477236	rs73307306	AFR-EAS	0.150243	RADIL	3'UTR	Not reported
chr7	29690811	-	A	loss	0.0710863	rs28591682	EAS-EUR	0.159373	ZNRF2P2	ncRNA	Not reported
chr7	36338967	+	C	loss	0.0872604	rs2241142	AFR-EAS	0.200029	EEPD1	3'UTR	Not reported
chr7	54637270	+	A	loss	0.190695	rs4425711	AFR-EUR	0.294392	VSTM2A	3'UTR	Not reported
chr7	87828762	+	FR	gain	0.947484	rs73397615	AFR-EAS	0.171115	ADAM22	3'UTR	Not reported
chr8	56923290	+	FR	loss	0.155751	rs115163019	AMR-EAS	0.229297	LYN	3'UTR	Not reported
chr8	95523335	-	A	loss	0.172524	rs3102858	AFR-EUR	0.154909	KIAA1429	3'UTR	Not reported
chr9	21862271	+	A	loss	0.469848	rs15735	AMR-EUR	0.158723	MTAP	3'UTR	Not reported
chr9	27330514	-	C	loss	0.182708	rs3739530	AFR-EAS	0.178626	MOB3B	3'UTR	Not reported
chr9	73028766	-	A	gain	0.707468	rs1056448	AFR-AMR	0.24702	KLF9	5'UTR	Not reported
chr9	131071722	-	FR	gain	0.636382	rs2231645	AFR-EUR	0.510947	TRUB2	3'UTR	Not reported
chr9	139301414	-	C	loss	0.131989	rs10706	AFR-AMR	0.300442	SDCCAG3	ncRNA	Not reported

## Sheet: Table S6
Table S6. iHS analysis of high Fst m6A SNPs
rs_number	SNP location in RRAC motif	Gain or loss	Gene*	Genic position	iHS(AFR)	iHS(AMR)	iHS(EAS)	iHS(EUR)	iHS(SAS)
rs7528979	C	gain	UBE4B	5'UTR	-0.252909	-1.7941	-0.900437	-2.25735	-1.73028
rs9738369	R	loss	C12orf50	ncRNA	-1.06079	-1.04827	-1.32601	-1.61399	-3.25538
rs9175	A	loss	SERPINH1	3'UTR	0.654836	-0.248359	-2.36589	-0.435476	-0.643095
rs1047322	A	gain	TNFAIP8	3'UTR	-2.12013	-1.71142	0.234655	-1.04571	-1.52163
rs3731819	C	loss	PTCD3	3'UTR	3.55749	-1.03427	-0.683612	-1.00755	-1.73141
rs1128965	A	loss	SDPR	3'UTR	-0.766781	-4.02697	-3.68739	-1.83277	-1.68808
rs3811368	C	loss	APCDD1	3'UTR	-3.42661	-1.02396	-1.57742	-0.935967	-0.823374
rs2231645	FR	gain	TRUB2	3'UTR	2.58233	0.397112	1.17329	0.473737	0.865169
rs35212534	R	loss	CCRL2	3'UTR	0.308904	-1.16487	NA	-3.2135	NA
rs4642425	A	loss	RP11-296E7.1	ncRNA	-2.6843	0.117827	-1.79304	-0.398231	0.00826882
rs1064267	C	loss	ZNF135	3'UTR	-2.97655	-1.25619	-1.3371	-1.12595	-2.23606
rs16878817	C	loss	LHFPL2	3'UTR	-1.17199	-3.0362	NA	NA	NA
rs1051442	C	loss	THBS1	3'UTR	1.13313	1.07056	4.73485	0.675792	1.36916
*, SNPs (genes) with |iHS| ≥2 were considered as positively selected sites.

## Sheet: Table S7
Table S7. XP-EHH analysis of the high Fst m6A SNPs
					XP-EHH
rs_number	SNP location in RRAC motif	Gain or loss	Gene*	Genic position	AMR_vs_AFR	EAS_vs_AFR	EUR_vs_AFR	SAS_vs_AFR	EAS_vs_AMR	EUR_vs_AMR	SAS_vs_AMR	EUR_vs_EAS	SAS_vs_EAS	SAS_vs_EUR
rs3737179	A	gain	ZEB1-AS1	ncRNA	2.45431	1.56692	2.96082	2.41331	-1.05973	0.92988	-0.580612	1.45415	0.873917	-1.07259
rs6575935	A	gain	AMN	ncRNA	0.0721437	1.62902	-0.32775	1.03556	1.94985	-0.74957	1.4045	-2.38153	-0.969821	2.23218
rs1050456	A	gain	RPAIN	3'UTR	-0.883826	-0.708234	-0.110678	-1.46507	-0.00324545	1.94566	-1.37764	0.886178	-1.01491	-2.7131
rs1055080	C	gain	FOXA2	3'UTR	2.14782	2.0636	1.92276	2.23783	0.291159	-0.416783	0.263649	-0.292386	-0.0514186	0.577817
rs6946	FR	loss	TCTN3	UTR3	-2.58557	-0.977145	-1.58207	-1.27536	1.522	1.07452	1.74354	-0.671128	-0.345078	0.707732
rs9738369	R	loss	C12orf50	ncRNA	1.71394	1.39574	2.25205	1.68335	-0.873637	1.8801	-0.170446	2.16878	0.863484	-2.02816
rs201962002	C	loss	FAM230B	ncRNA	-1.88928	-0.540488	-1.53	-2.87414	1.67244	0.759902	-1.12962	-1.05559	-2.72297	-1.84099
rs3916	FR	loss	ACADS	UTR3	-0.578652	-1.09902	-0.148082	-1.72307	-0.600398	0.86621	-1.49929	1.11595	-0.852994	-2.11767
rs9175	A	loss	SERPINH1	3'UTR	-1.18591	-2.23731	-0.228599	-1.31593	-2.03274	1.76693	-0.167259	2.75648	1.284	-1.85548
rs1042642	A	gain	ST6GAL1	3'UTR	0.350875	-0.559401	1.05408	1.14403	-1.41299	1.35505	1.53672	1.74146	2.3958	0.179084
rs12989245	A	loss	AC007246.3	ncRNA	1.79017	1.86113	2.03272	1.99645	0.239985	0.0152417	0.571493	-0.214534	0.138058	0.413462
rs10193	FR	gain	SNX20	UTR3	2.09311	2.8257	2.18401	2.41644	1.55851	0.520166	1.05517	-1.05145	-0.731169	0.63762
rs934940	FR	gain	CLASP1	UTR3	1.19662	1.41969	1.38951	0.327823	0.0805034	0.94543	-1.29062	0.456677	-1.24427	-2.05247
rs10706	C	loss	SDCCAG3	ncRNA	-2.36151	-0.424337	-2.13893	-1.44199	1.98773	0.556647	1.54462	-1.80764	-1.16323	1.49958
rs78787432	A	loss	CCDC57	ncRNA	-0.820978	0.622113	-0.167651	-0.787305	2.17812	1.21349	0.187522	-1.03317	-1.98894	-1.24623
rs4819206	A	gain	FTCD	ncRNA	2.6548	1.06736	1.53338	1.01082	-1.76848	-1.63898	-1.9855	0.312894	-0.259678	-0.831786
rs45547834	FR	loss	TRPM2	UTR3	0.072002	0.0992624	1.11327	-0.304224	0.0434676	1.86296	-0.522548	1.06812	-0.507687	-2.20459
rs35941903	C	loss	DUSP19	3'UTR	1.84527	2.28228	1.4137	2.41831	0.895823	-0.764822	0.661026	-1.43493	-0.321175	1.45246
rs6685982	C	gain	EBNA1BP2	ncRNA	1.67995	2.35592	1.89432	2.0247	1.2926	0.664033	0.495425	-1.05099	-0.941746	0.266042
rs1745901	C	loss	RP11-96C23.5	ncRNA	0.133435	2.01853	0.64382	0.844816	2.44629	1.10498	0.999595	-1.68052	-1.46806	0.398811
rs3803386	R	loss	ARRDC4	3'UTR	1.5029	1.01618	1.17667	2.34665	-0.639227	-0.343618	1.60008	0.30347	1.88248	1.86358
rs9282682	A	gain	ZNF276	3'UTR	-1.2402	-0.157633	-1.71771	-1.96682	1.15223	-1.40431	-1.58928	-1.48543	-2.05608	-0.271499
rs8179146	A	gain	SELPLG	3'UTR	0.850286	-1.02966	0.492899	-0.191336	-2.47019	-0.475432	-1.29952	1.83086	1.22866	-0.890262
rs12774010	C	loss	LRRC18	3'UTR	-0.751999	1.51603	-0.927393	0.041532	2.49596	-0.294857	1.04074	-2.59046	-1.68003	1.1226
rs28591682	A	loss	ZNRF2P2	ncRNA	0.959039	2.30507	1.10454	2.39927	1.72454	0.44362	2.11409	-1.44725	-0.351542	1.8259
rs16878817	C	loss	LHFPL2	3'UTR	0.830353	1.73541	2.14144	1.6905	1.10249	2.15582	0.953128	0.224745	-0.30549	-0.701104
rs3662	C	gain	PAK2	3'UTR	0.703908	2.59782	1.42735	1.24158	1.89826	1.12482	0.655782	-1.32844	-1.80022	-0.320704
*, SNPs (genes) with |XP-EHH| ≥2 were considered as positively selected sites.

## Sheet: Table S8
Table S8. High Fst m6A SNPs overlapped with GTEx eQTL SNPs or GWAS hits
GTEx eQTL SNPs
Chr	Position	Strand	SNP location in RRAC motif	rs_number	Genic position	Tissue	variant_id	gene_id	tss_distance	pval_nominal	pval_nominal
chr1	1597020	-	R	rs72634820	3'UTR	Adipose_Subcutaneous	1_1597020_C_G_b37	ENSG00000189339.7	-27147	2.38971e-34	6.1474e-31
chr1	1597020	-	R	rs72634820	3'UTR	Adipose_Subcutaneous	1_1597020_C_G_b37	ENSG00000227775.3	-58931	1.15371e-31	8.0109e-26
chr1	1597020	-	R	rs72634820	3'UTR	Adipose_Subcutaneous	1_1597020_C_G_b37	ENSG00000215790.2	-80411	9.66931e-07	4.11188e-13
chr11	295445	+	FR	rs1060814	3'UTR	Adipose_Subcutaneous	11_295445_A_C_b37	ENSG00000142102.11	6307	1.26572e-12	2.52999e-29
chr11	295445	+	FR	rs1060814	3'UTR	Adipose_Subcutaneous	11_295445_A_C_b37	ENSG00000206013.2	-4081	2.78121e-13	8.67418e-21
chr17	5336188	+	A	rs1050456	3'UTR	Adipose_Subcutaneous	17_5336188_A_G_b37	ENSG00000263272.1	327	4.74107e-06	1.30081e-05
chr17	6556022	+	A	rs7226265	3'UTR	Adipose_Subcutaneous	17_6556022_A_G_b37	ENSG00000261996.1	-2306	4.80128e-08	3.07974e-05
chr18	319935	-	A	rs12190	3'UTR	Adipose_Subcutaneous	18_319935_T_C_b37	ENSG00000264514.1	3198	1.54639e-11	8.21983e-08
chr18	319935	-	A	rs12190	3'UTR	Adipose_Subcutaneous	18_319935_T_C_b37	ENSG00000264433.1	2569	1.47529e-09	6.31268e-06
chr18	319935	-	A	rs12190	3'UTR	Adipose_Subcutaneous	18_319935_T_C_b37	ENSG00000158270.10	-180787	9.89262e-06	0.000408282
chr22	17538232	+	C	rs2537973	ncRNA	Adipose_Subcutaneous	22_17538232_C_G_b37	ENSG00000237438.2	20772	4.21616e-13	2.59316e-31
chr22	19018402	+	A	rs11089248	ncRNA	Adipose_Subcutaneous	22_19018402_A_T_b37	ENSG00000183628.8	124861	8.1941e-06	1.25283e-23
chr22	19018402	+	A	rs11089248	ncRNA	Adipose_Subcutaneous	22_19018402_A_T_b37	ENSG00000273032.1	13055	5.88585e-09	1.76944e-08
chr22	19018402	+	A	rs11089248	ncRNA	Adipose_Subcutaneous	22_19018402_A_T_b37	ENSG00000241527.1	-3675	3.04068e-06	0.000156284
chr19	38188233	-	A	rs55743020	3'UTR	Adipose_Subcutaneous	19_38188233_T_G_b37	ENSG00000226686.3	445419	1.69721e-10	4.44477e-13
chr19	38188233	-	A	rs55743020	3'UTR	Adipose_Subcutaneous	19_38188233_T_G_b37	ENSG00000196381.6	18559	1.1238e-17	1.78646e-13
chr1	205043250	+	R	rs1042831	3'UTR	Adipose_Subcutaneous	1_205043250_G_C_b37	ENSG00000174529.6	-10395	2.07439e-05	0.000373817
chr1	205043250	+	R	rs1042831	3'UTR	Adipose_Subcutaneous	1_205043250_G_C_b37	ENSG00000133059.12	-137477	8.29324e-12	1.68238e-15
chr1	205043250	+	R	rs1042831	3'UTR	Adipose_Subcutaneous	1_205043250_G_C_b37	ENSG00000133069.10	-154054	7.16447e-06	0.00273094
chr7	87828762	+	FR	rs73397615	3'UTR	Adipose_Subcutaneous	7_87828762_G_C_b37	ENSG00000182165.13	853931	0.000100127	4.41624e-05
chr16	31343653	+	A	rs3087796	3'UTR	Adipose_Subcutaneous	16_31343653_A_G_b37	ENSG00000260911.1	289182	0.00010147	2.55173e-18
chr16	67977382	-	A	rs1109166	5'UTR	Adipose_Subcutaneous	16_67977382_T_C_b37	ENSG00000141084.6	136827	6.3191e-05	2.81374e-05
chr16	67977382	-	A	rs1109166	5'UTR	Adipose_Subcutaneous	16_67977382_T_C_b37	ENSG00000213398.3	6	6.03345e-06	9.54278e-05
chr10	88768657	+	C	rs1745901	ncRNA	Adipose_Subcutaneous	10_88768657_C_T_b37	ENSG00000261011.1	7264	7.77318e-06	2.3145e-10
chr17	61780793	-	C	rs13380863	3'UTR	Adipose_Subcutaneous	17_61780793_G_A_b37	ENSG00000198909.3	81018	5.77067e-07	0.000107514
chr17	61780793	-	C	rs13380863	3'UTR	Adipose_Subcutaneous	17_61780793_G_A_b37	ENSG00000108592.12	-126579	1.23727e-17	1.94049e-51
chr17	61780793	-	C	rs13380863	3'UTR	Adipose_Subcutaneous	17_61780793_G_A_b37	ENSG00000240280.2	-145859	4.29007e-05	1.86536e-17
chr17	61780793	-	C	rs13380863	3'UTR	Adipose_Subcutaneous	17_61780793_G_A_b37	ENSG00000007312.8	-228921	9.85928e-06	3.07826e-15
chr12	110290073	-	C	rs1055794	3'UTR	Adipose_Subcutaneous	12_110290073_G_A_b37	ENSG00000139433.5	-28220	6.77106e-10	4.81603e-10
chr12	121177272	+	FR	rs3916	3'UTR	Adipose_Subcutaneous	12_121177272_G_C_b37	ENSG00000157837.11	-164902	2.65806e-05	5.51303e-13
chr12	121177272	+	FR	rs3916	3'UTR	Adipose_Subcutaneous	12_121177272_G_C_b37	ENSG00000157895.7	-277033	2.07386e-05	6.16203e-15
chr12	54575800	-	R	rs2233921	3'UTR	Adipose_Subcutaneous	12_54575800_C_A_b37	ENSG00000248265.1	123762	5.47952e-08	8.28459e-54
chr12	54575800	-	R	rs2233921	3'UTR	Adipose_Subcutaneous	12_54575800_C_A_b37	ENSG00000257534.1	17564	5.98589e-07	0.00155944
chr12	54575800	-	R	rs2233921	3'UTR	Adipose_Subcutaneous	12_54575800_C_A_b37	ENSG00000123415.10	-6978	1.19044e-26	1.60994e-21
chr1	247319830	-	C	rs74318046	3'UTR	Adipose_Subcutaneous	1_247319830_G_A_b37	ENSG00000196418.8	-15488	4.16208e-08	1.2781e-15
chr6	33665001	-	C	rs749847	3'UTR	Adipose_Subcutaneous	6_33665001_G_C_b37	ENSG00000030110.8	116982	7.40439e-06	9.4591e-24
chr22	38611080	+	C	rs9610915	3'UTR	Adipose_Subcutaneous	22_38611080_C_G_b37	ENSG00000198792.8	-57960	1.34108e-07	6.60147e-08
chr5	68513599	+	R	rs2242350	5'UTR	Adipose_Subcutaneous	5_68513599_G_T_b37	ENSG00000153044.5	28224	9.33692e-07	0.000150217
chr5	68513599	+	R	rs2242350	5'UTR	Adipose_Subcutaneous	5_68513599_G_T_b37	ENSG00000183323.8	-115037	7.09849e-05	3.48951e-07
chr5	68513599	+	R	rs2242350	5'UTR	Adipose_Subcutaneous	5_68513599_G_T_b37	ENSG00000197822.6	-274520	2.90321e-05	6.97612e-08
chr16	89805794	+	A	rs9282682	3'UTR	Adipose_Subcutaneous	16_89805794_A_G_b37	ENSG00000204991.6	-78793	2.62728e-05	9.2e-09
chr9	131071722	-	FR	rs2231645	3'UTR	Adipose_Subcutaneous	9_131071722_T_A_b37	ENSG00000272960.1	3928	8.6346e-07	0.00203803
chr9	131071722	-	FR	rs2231645	3'UTR	Adipose_Subcutaneous	9_131071722_T_A_b37	ENSG00000273281.1	3093	1.35065e-06	0.00147611
chr9	131071722	-	FR	rs2231645	3'UTR	Adipose_Subcutaneous	9_131071722_T_A_b37	ENSG00000167118.6	-61876	9.98709e-10	1.44573e-18
chr9	131071722	-	FR	rs2231645	3'UTR	Adipose_Subcutaneous	9_131071722_T_A_b37	ENSG00000273186.1	-122155	8.50591e-06	4.63407e-11
chr9	139301414	-	C	rs10706	ncRNA	Adipose_Subcutaneous	9_139301414_G_C_b37	ENSG00000148396.14	-70727	2.73694e-11	1.60951e-14
chr15	100256618	+	FR	rs325380	3'UTR	Adipose_Subcutaneous	15_100256618_A_C_b37	ENSG00000183060.11	-17148	2.31402e-05	3.38895e-13
chr15	63674295	-	A	rs28372792	5'UTR	Adipose_Subcutaneous	15_63674295_T_C_b37	ENSG00000074410.9	-65	7.3886e-05	0.00953757
chr19	47291492	-	C	rs3027955	5'UTR	Adipose_Subcutaneous	19_47291492_G_A_b37	ENSG00000181027.6	42189	3.77225e-07	1.82174e-25
chr19	47291492	-	C	rs3027955	5'UTR	Adipose_Subcutaneous	19_47291492_G_A_b37	ENSG00000090372.10	41241	1.48276e-07	2.21156e-09
chr19	47291492	-	C	rs3027955	5'UTR	Adipose_Subcutaneous	19_47291492_G_A_b37	ENSG00000105281.8	-359	1.13408e-05	0.0013362
chr1	1597020	-	R	rs72634820	3'UTR	Adipose_Visceral_Omentum	1_1597020_C_G_b37	ENSG00000189339.7	-27147	2.44873e-21	1.42126e-17
chr1	1597020	-	R	rs72634820	3'UTR	Adipose_Visceral_Omentum	1_1597020_C_G_b37	ENSG00000227775.3	-58931	4.0272e-21	2.56458e-20
chr11	295445	+	FR	rs1060814	3'UTR	Adipose_Visceral_Omentum	11_295445_A_C_b37	ENSG00000142102.11	6307	8.8642e-09	6.28107e-13
chr18	319935	-	A	rs12190	3'UTR	Adipose_Visceral_Omentum	18_319935_T_C_b37	ENSG00000264514.1	3198	1.33153e-12	2.93413e-10
chr18	319935	-	A	rs12190	3'UTR	Adipose_Visceral_Omentum	18_319935_T_C_b37	ENSG00000264433.1	2569	1.8411e-08	3.81296e-05
chr22	17538232	+	C	rs2537973	ncRNA	Adipose_Visceral_Omentum	22_17538232_C_G_b37	ENSG00000237438.2	20772	4.74377e-10	6.36346e-12
chr19	38188233	-	A	rs55743020	3'UTR	Adipose_Visceral_Omentum	19_38188233_T_G_b37	ENSG00000226686.3	445419	4.1783e-11	4.24722e-12
chr19	38188233	-	A	rs55743020	3'UTR	Adipose_Visceral_Omentum	19_38188233_T_G_b37	ENSG00000196381.6	18559	8.56898e-10	1.8043e-08
chr16	67977382	-	A	rs1109166	5'UTR	Adipose_Visceral_Omentum	16_67977382_T_C_b37	ENSG00000260891.1	-278192	2.48996e-05	0.00194319
chr10	88768657	+	C	rs1745901	ncRNA	Adipose_Visceral_Omentum	10_88768657_C_T_b37	ENSG00000240089.2	16647	1.8945e-06	1.40306e-07
chr10	88768657	+	C	rs1745901	ncRNA	Adipose_Visceral_Omentum	10_88768657_C_T_b37	ENSG00000261011.1	7264	2.86969e-07	6.15993e-07
chr17	61780793	-	C	rs13380863	3'UTR	Adipose_Visceral_Omentum	17_61780793_G_A_b37	ENSG00000108592.12	-126579	7.82256e-06	2.86653e-25
chr12	110290073	-	C	rs1055794	3'UTR	Adipose_Visceral_Omentum	12_110290073_G_A_b37	ENSG00000139433.5	-28220	1.59969e-08	1.8569e-06
chr12	54575800	-	R	rs2233921	3'UTR	Adipose_Visceral_Omentum	12_54575800_C_A_b37	ENSG00000248265.1	123762	1.35519e-21	8.76425e-17
chr12	54575800	-	R	rs2233921	3'UTR	Adipose_Visceral_Omentum	12_54575800_C_A_b37	ENSG00000257534.1	17564	3.37529e-08	8.6699e-05
chr12	54575800	-	R	rs2233921	3'UTR	Adipose_Visceral_Omentum	12_54575800_C_A_b37	ENSG00000123415.10	-6978	1.34481e-12	9.33589e-09
chr1	247319830	-	C	rs74318046	3'UTR	Adipose_Visceral_Omentum	1_247319830_G_A_b37	ENSG00000196418.8	-15488	2.75741e-05	8.91685e-08
chr16	89805794	+	A	rs9282682	3'UTR	Adipose_Visceral_Omentum	16_89805794_A_G_b37	ENSG00000204991.6	-78793	1.49564e-05	1.4476e-07
chr9	131071722	-	FR	rs2231645	3'UTR	Adipose_Visceral_Omentum	9_131071722_T_A_b37	ENSG00000167118.6	-61876	1.81895e-06	2.9723e-10
chr14	64948489	-	A	rs10133848	3'UTR	Adipose_Visceral_Omentum	14_64948489_T_A_b37	ENSG00000259116.1	-58597	3.17723e-05	0.00936752
chr15	100256618	+	FR	rs325380	3'UTR	Adipose_Visceral_Omentum	15_100256618_A_C_b37	ENSG00000183060.11	-17148	2.01647e-09	3.26142e-10
chr19	58597405	+	C	rs1064267	3'UTR	Adipose_Visceral_Omentum	19_58597405_C_T_b37	ENSG00000198131.9	-142555	2.74898e-05	2.57142e-05
chr1	1597020	-	R	rs72634820	3'UTR	Adrenal_Gland	1_1597020_C_G_b37	ENSG00000189339.7	-27147	8.77444e-18	3.08886e-15
chr1	1597020	-	R	rs72634820	3'UTR	Adrenal_Gland	1_1597020_C_G_b37	ENSG00000227775.3	-58931	2.44476e-11	2.49766e-11
chr19	38188233	-	A	rs55743020	3'UTR	Adrenal_Gland	19_38188233_T_G_b37	ENSG00000226686.3	445419	2.04064e-11	2.79118e-10
chr19	38188233	-	A	rs55743020	3'UTR	Adrenal_Gland	19_38188233_T_G_b37	ENSG00000181666.13	384494	1.72607e-20	2.62577e-17
chr19	38188233	-	A	rs55743020	3'UTR	Adrenal_Gland	19_38188233_T_G_b37	ENSG00000189164.10	326270	1.74567e-08	1.23862e-05
chr19	38188233	-	A	rs55743020	3'UTR	Adrenal_Gland	19_38188233_T_G_b37	ENSG00000267470.1	147798	2.05608e-05	6.90532e-05
chr19	38188233	-	A	rs55743020	3'UTR	Adrenal_Gland	19_38188233_T_G_b37	ENSG00000196381.6	18559	3.47417e-07	9.78482e-05
chr16	67977382	-	A	rs1109166	5'UTR	Adrenal_Gland	16_67977382_T_C_b37	ENSG00000102904.10	136714	6.14673e-06	0.000371812
chr16	67977382	-	A	rs1109166	5'UTR	Adrenal_Gland	16_67977382_T_C_b37	ENSG00000132600.12	-367495	7.1677e-06	2.96002e-10
chr10	97423708	-	FR	rs6946	3'UTR	Adrenal_Gland	10_97423708_C_A_b37	ENSG00000119977.16	-30192	3.02393e-05	0.000395824
chr12	54575800	-	R	rs2233921	3'UTR	Adrenal_Gland	12_54575800_C_A_b37	ENSG00000248265.1	123762	3.02528e-06	0.00607833
chr12	54575800	-	R	rs2233921	3'UTR	Adrenal_Gland	12_54575800_C_A_b37	ENSG00000123415.10	-6978	8.35101e-07	0.00174869
chr12	110290073	-	C	rs1055794	3'UTR	Adrenal_Gland	12_110290073_G_A_b37	ENSG00000139433.5	-28220	8.31708e-09	5.07132e-14
chr9	131071722	-	FR	rs2231645	3'UTR	Adrenal_Gland	9_131071722_T_A_b37	ENSG00000272960.1	3928	1.9472e-06	0.00282673
chr1	1597020	-	R	rs72634820	3'UTR	Artery_Aorta	1_1597020_C_G_b37	ENSG00000189339.7	-27147	2.29379e-21	4.26065e-18
chr1	1597020	-	R	rs72634820	3'UTR	Artery_Aorta	1_1597020_C_G_b37	ENSG00000227775.3	-58931	8.06865e-21	3.42569e-18
chr11	295445	+	FR	rs1060814	3'UTR	Artery_Aorta	11_295445_A_C_b37	ENSG00000142102.11	6307	2.90542e-08	1.71712e-15
chr11	295445	+	FR	rs1060814	3'UTR	Artery_Aorta	11_295445_A_C_b37	ENSG00000206013.2	-4081	9.22253e-08	5.98029e-11
chr18	319935	-	A	rs12190	3'UTR	Artery_Aorta	18_319935_T_C_b37	ENSG00000264514.1	3198	3.65519e-05	0.0027818
chr22	19018402	+	A	rs11089248	ncRNA	Artery_Aorta	22_19018402_A_T_b37	ENSG00000273032.1	13055	2.10077e-05	4.47173e-06
chr19	38188233	-	A	rs55743020	3'UTR	Artery_Aorta	19_38188233_T_G_b37	ENSG00000226686.3	445419	3.75556e-06	1.68779e-06
chr19	38188233	-	A	rs55743020	3'UTR	Artery_Aorta	19_38188233_T_G_b37	ENSG00000196381.6	18559	2.01662e-08	1.14388e-05
chr19	38188233	-	A	rs55743020	3'UTR	Artery_Aorta	19_38188233_T_G_b37	ENSG00000198182.8	-22458	1.12402e-05	1.94279e-05
chr16	50705747	-	FR	rs10193	3'UTR	Artery_Aorta	16_50705747_T_G_b37	ENSG00000167207.7	-21767	1.67382e-06	7.73809e-05
chr10	88768657	+	C	rs1745901	ncRNA	Artery_Aorta	10_88768657_C_T_b37	ENSG00000240089.2	16647	4.67589e-07	1.19669e-07
chr10	88768657	+	C	rs1745901	ncRNA	Artery_Aorta	10_88768657_C_T_b37	ENSG00000261011.1	7264	6.67721e-06	4.69503e-06
chr4	119631992	+	A	rs1064034	3'UTR	Artery_Aorta	4_119631992_A_T_b37	ENSG00000269893.2	432128	8.20068e-05	0.000212133
chr2	86368641	+	C	rs3731819	3'UTR	Artery_Aorta	2_86368641_C_A_b37	ENSG00000068654.11	35363	2.37655e-05	4.08459e-21
chr17	61780793	-	C	rs13380863	3'UTR	Artery_Aorta	17_61780793_G_A_b37	ENSG00000108592.12	-126579	1.35457e-13	6.53629e-32
chr12	110290073	-	C	rs1055794	3'UTR	Artery_Aorta	12_110290073_G_A_b37	ENSG00000139433.5	-28220	3.00414e-06	1.08421e-07
chr12	121177272	+	FR	rs3916	3'UTR	Artery_Aorta	12_121177272_G_C_b37	ENSG00000157837.11	-164902	1.17151e-07	6.47612e-09
chr12	54575800	-	R	rs2233921	3'UTR	Artery_Aorta	12_54575800_C_A_b37	ENSG00000248265.1	123762	9.81226e-11	4.93119e-07
chr12	54575800	-	R	rs2233921	3'UTR	Artery_Aorta	12_54575800_C_A_b37	ENSG00000250742.1	55918	5.82589e-08	0.000171221
chr12	54575800	-	R	rs2233921	3'UTR	Artery_Aorta	12_54575800_C_A_b37	ENSG00000257534.1	17564	1.58318e-08	2.81693e-05
chr12	54575800	-	R	rs2233921	3'UTR	Artery_Aorta	12_54575800_C_A_b37	ENSG00000123415.10	-6978	9.64084e-08	0.000231961
chr22	38611080	+	C	rs9610915	3'UTR	Artery_Aorta	22_38611080_C_G_b37	ENSG00000198792.8	-57960	1.80912e-06	0.00080514
chr5	68513599	+	R	rs2242350	5'UTR	Artery_Aorta	5_68513599_G_T_b37	ENSG00000197822.6	-274520	1.66992e-05	2.58709e-06
chr16	67977382	-	A	rs1109166	5'UTR	Artery_Aorta	16_67977382_T_C_b37	ENSG00000132600.12	-367495	1.54212e-05	1.1854e-14
chr9	139301414	-	C	rs10706	ncRNA	Artery_Aorta	9_139301414_G_C_b37	ENSG00000148396.14	-70727	1.97446e-07	2.07713e-09
chr15	100256618	+	FR	rs325380	3'UTR	Artery_Aorta	15_100256618_A_C_b37	ENSG00000183060.11	-17148	1.09765e-08	6.2277e-11
chr14	64948489	-	A	rs10133848	3'UTR	Artery_Aorta	14_64948489_T_A_b37	ENSG00000259116.1	-58597	1.10459e-05	0.00411507
chr1	1597020	-	R	rs72634820	3'UTR	Artery_Coronary	1_1597020_C_G_b37	ENSG00000189339.7	-27147	7.77853e-15	7.09453e-14
chr1	1597020	-	R	rs72634820	3'UTR	Artery_Coronary	1_1597020_C_G_b37	ENSG00000227775.3	-58931	4.27216e-13	7.54162e-11
chr17	6556022	+	A	rs7226265	3'UTR	Artery_Coronary	17_6556022_A_G_b37	ENSG00000261996.1	-2306	3.42034e-07	0.000194455
chr22	17538232	+	C	rs2537973	ncRNA	Artery_Coronary	22_17538232_C_G_b37	ENSG00000237438.2	20772	1.21451e-06	1.2134e-05
chr19	38188233	-	A	rs55743020	3'UTR	Artery_Coronary	19_38188233_T_G_b37	ENSG00000226686.3	445419	7.94955e-08	2.94316e-08
chr12	110290073	-	C	rs1055794	3'UTR	Artery_Coronary	12_110290073_G_A_b37	ENSG00000139433.5	-28220	4.95488e-07	5.9913e-06
chr12	54575800	-	R	rs2233921	3'UTR	Artery_Coronary	12_54575800_C_A_b37	ENSG00000248265.1	123762	4.9217e-07	0.00094117
chr16	67977382	-	A	rs1109166	5'UTR	Artery_Coronary	16_67977382_T_C_b37	ENSG00000132600.12	-367495	5.77129e-05	4.94424e-12
chr9	131071722	-	FR	rs2231645	3'UTR	Artery_Coronary	9_131071722_T_A_b37	ENSG00000273281.1	3093	9.7204e-07	0.000350346
chr9	131071722	-	FR	rs2231645	3'UTR	Artery_Coronary	9_131071722_T_A_b37	ENSG00000167118.6	-61876	2.05649e-05	3.82029e-06
chr9	139301414	-	C	rs10706	ncRNA	Artery_Coronary	9_139301414_G_C_b37	ENSG00000148396.14	-70727	6.98961e-06	3.35836e-05
chr1	1597020	-	R	rs72634820	3'UTR	Artery_Tibial	1_1597020_C_G_b37	ENSG00000189339.7	-27147	2.2588e-35	9.19606e-34
chr1	1597020	-	R	rs72634820	3'UTR	Artery_Tibial	1_1597020_C_G_b37	ENSG00000227775.3	-58931	2.16517e-30	1.48759e-27
chr1	1597020	-	R	rs72634820	3'UTR	Artery_Tibial	1_1597020_C_G_b37	ENSG00000215790.2	-80411	2.93334e-05	5.24897e-11
chr11	295445	+	FR	rs1060814	3'UTR	Artery_Tibial	11_295445_A_C_b37	ENSG00000142102.11	6307	3.49398e-08	1.34301e-23
chr11	295445	+	FR	rs1060814	3'UTR	Artery_Tibial	11_295445_A_C_b37	ENSG00000206013.2	-4081	7.18069e-08	4.55742e-11
chr11	295445	+	FR	rs1060814	3'UTR	Artery_Tibial	11_295445_A_C_b37	ENSG00000099834.14	-330633	3.52844e-05	0.0137904
chr17	5336188	+	A	rs1050456	3'UTR	Artery_Tibial	17_5336188_A_G_b37	ENSG00000263272.1	327	1.39601e-05	0.00354643
chr17	5336188	+	A	rs1050456	3'UTR	Artery_Tibial	17_5336188_A_G_b37	ENSG00000005100.8	-36192	3.69493e-05	6.47828e-08
chr17	6556022	+	A	rs7226265	3'UTR	Artery_Tibial	17_6556022_A_G_b37	ENSG00000198920.5	11945	1.37315e-05	6.34958e-15
chr18	319935	-	A	rs12190	3'UTR	Artery_Tibial	18_319935_T_C_b37	ENSG00000264514.1	3198	3.31346e-05	0.000315895
chr22	17538232	+	C	rs2537973	ncRNA	Artery_Tibial	22_17538232_C_G_b37	ENSG00000237438.2	20772	1.04941e-08	2.07641e-14
chr22	19018402	+	A	rs11089248	ncRNA	Artery_Tibial	22_19018402_A_T_b37	ENSG00000273032.1	13055	1.35826e-11	1.69325e-09
chr22	19018402	+	A	rs11089248	ncRNA	Artery_Tibial	22_19018402_A_T_b37	ENSG00000273164.1	7833	1.64603e-05	3.94284e-05
chr22	19018402	+	A	rs11089248	ncRNA	Artery_Tibial	22_19018402_A_T_b37	ENSG00000241527.1	-3675	2.85099e-05	0.00954337
chr22	19018402	+	A	rs11089248	ncRNA	Artery_Tibial	22_19018402_A_T_b37	ENSG00000070413.14	-91565	3.57818e-05	1.64389e-11
chr19	38188233	-	A	rs55743020	3'UTR	Artery_Tibial	19_38188233_T_G_b37	ENSG00000245680.5	479406	2.40491e-10	1.68808e-15
chr19	38188233	-	A	rs55743020	3'UTR	Artery_Tibial	19_38188233_T_G_b37	ENSG00000226686.3	445419	1.17235e-24	9.11213e-30
chr19	38188233	-	A	rs55743020	3'UTR	Artery_Tibial	19_38188233_T_G_b37	ENSG00000267470.1	147798	6.38724e-06	6.97674e-06
chr19	38188233	-	A	rs55743020	3'UTR	Artery_Tibial	19_38188233_T_G_b37	ENSG00000196381.6	18559	7.25588e-08	1.13662e-05
chr19	38188233	-	A	rs55743020	3'UTR	Artery_Tibial	19_38188233_T_G_b37	ENSG00000198182.8	-22458	9.87113e-05	0.000798289
chr6	80775487	-	A	rs4642425	ncRNA	Artery_Tibial	6_80775487_T_A_b37	ENSG00000118402.5	118190	7.2062e-05	4.73631e-09
chr1	205043250	+	R	rs1042831	3'UTR	Artery_Tibial	1_205043250_G_C_b37	ENSG00000133059.12	-137477	1.39741e-11	1.50112e-09
chr16	31343653	+	A	rs3087796	3'UTR	Artery_Tibial	16_31343653_A_G_b37	ENSG00000260304.1	149047	4.00382e-05	0.000385935
chr16	50705747	-	FR	rs10193	3'UTR	Artery_Tibial	16_50705747_T_G_b37	ENSG00000167207.7	-21767	1.52646e-08	1.03955e-07
chr16	67977382	-	A	rs1109166	5'UTR	Artery_Tibial	16_67977382_T_C_b37	ENSG00000213398.3	6	3.84102e-06	0.000888003
chr10	88768657	+	C	rs1745901	ncRNA	Artery_Tibial	10_88768657_C_T_b37	ENSG00000240089.2	16647	9.23234e-08	8.84708e-09
chr10	88768657	+	C	rs1745901	ncRNA	Artery_Tibial	10_88768657_C_T_b37	ENSG00000261011.1	7264	6.21347e-08	7.45746e-10
chr10	97423708	-	FR	rs6946	3'UTR	Artery_Tibial	10_97423708_C_A_b37	ENSG00000059573.4	7245	1.97604e-08	1.75262e-07
chr4	119631992	+	A	rs1064034	3'UTR	Artery_Tibial	4_119631992_A_T_b37	ENSG00000260404.2	119064	5.61774e-05	5.04382e-14
chr2	86368641	+	C	rs3731819	3'UTR	Artery_Tibial	2_86368641_C_A_b37	ENSG00000068654.11	35363	6.62816e-09	1.33084e-33
chr2	86368641	+	C	rs3731819	3'UTR	Artery_Tibial	2_86368641_C_A_b37	ENSG00000132313.10	-57837	1.56075e-06	1.57226e-29
chr17	61780793	-	C	rs13380863	3'UTR	Artery_Tibial	17_61780793_G_A_b37	ENSG00000198909.3	81018	1.55454e-06	0.00122254
chr17	61780793	-	C	rs13380863	3'UTR	Artery_Tibial	17_61780793_G_A_b37	ENSG00000198231.8	-70343	8.75977e-12	3.75963e-09
chr17	61780793	-	C	rs13380863	3'UTR	Artery_Tibial	17_61780793_G_A_b37	ENSG00000108592.12	-126579	1.29275e-16	5.5799e-55
chr11	134135056	+	A	rs79738869	3'UTR	Artery_Tibial	11_134135056_A_C_b37	ENSG00000151498.7	11667	2.29054e-06	0.006085
chr12	110290073	-	C	rs1055794	3'UTR	Artery_Tibial	12_110290073_G_A_b37	ENSG00000139433.5	-28220	1.08139e-09	3.75682e-12
chr12	121177272	+	FR	rs3916	3'UTR	Artery_Tibial	12_121177272_G_C_b37	ENSG00000175970.7	29034	7.77889e-07	0.00163861
chr12	54575800	-	R	rs2233921	3'UTR	Artery_Tibial	12_54575800_C_A_b37	ENSG00000248265.1	123762	7.28006e-12	5.29135e-25
chr12	54575800	-	R	rs2233921	3'UTR	Artery_Tibial	12_54575800_C_A_b37	ENSG00000257534.1	17564	4.85924e-10	2.42849e-06
chr12	54575800	-	R	rs2233921	3'UTR	Artery_Tibial	12_54575800_C_A_b37	ENSG00000123415.10	-6978	2.27046e-10	1.219e-06
chr1	247319830	-	C	rs74318046	3'UTR	Artery_Tibial	1_247319830_G_A_b37	ENSG00000196418.8	-15488	7.0574e-06	8.86841e-17
chr5	68513599	+	R	rs2242350	5'UTR	Artery_Tibial	5_68513599_G_T_b37	ENSG00000197822.6	-274520	1.28237e-06	1.82152e-10
chr20	61142975	-	C	rs6062283	ncRNA	Artery_Tibial	20_61142975_G_C_b37	ENSG00000174403.11	-5758	1.19994e-06	0.0044174
chr16	67977382	-	A	rs1109166	5'UTR	Artery_Tibial	16_67977382_T_C_b37	ENSG00000132600.12	-367495	4.00626e-10	1.15474e-30
chr16	89805794	+	A	rs9282682	3'UTR	Artery_Tibial	16_89805794_A_G_b37	ENSG00000187741.10	-77271	2.69722e-05	4.517e-17
chr16	89805794	+	A	rs9282682	3'UTR	Artery_Tibial	16_89805794_A_G_b37	ENSG00000204991.6	-78793	7.99509e-06	3.34224e-18
chr9	131071722	-	FR	rs2231645	3'UTR	Artery_Tibial	9_131071722_T_A_b37	ENSG00000273281.1	3093	6.63832e-05	0.0319292
chr9	131071722	-	FR	rs2231645	3'UTR	Artery_Tibial	9_131071722_T_A_b37	ENSG00000167118.6	-61876	3.58141e-09	1.31138e-14
chr15	100256618	+	FR	rs325380	3'UTR	Artery_Tibial	15_100256618_A_C_b37	ENSG00000183060.11	-17148	1.30563e-06	1.16519e-09
chr14	64948489	-	A	rs10133848	3'UTR	Artery_Tibial	14_64948489_T_A_b37	ENSG00000259116.1	-58597	2.66273e-08	1.71187e-05
chr2	183960477	+	C	rs35941903	3'UTR	Artery_Tibial	2_183960477_C_T_b37	ENSG00000163002.8	-21764	8.63851e-08	7.14631e-08
chr19	47291492	-	C	rs3027955	5'UTR	Artery_Tibial	19_47291492_G_A_b37	ENSG00000181027.6	42189	8.27529e-07	4.34792e-29
chr19	47291492	-	C	rs3027955	5'UTR	Artery_Tibial	19_47291492_G_A_b37	ENSG00000090372.10	41241	3.89177e-06	6.747e-06
chr1	1597020	-	R	rs72634820	3'UTR	Brain_Anterior_cingulate_cortex_BA24	1_1597020_C_G_b37	ENSG00000189339.7	-27147	2.89374e-11	9.91229e-10
chr1	1597020	-	R	rs72634820	3'UTR	Brain_Anterior_cingulate_cortex_BA24	1_1597020_C_G_b37	ENSG00000227775.3	-58931	2.06258e-08	2.89312e-05
chr13	46672870	+	A	rs17843997	ncRNA	Brain_Anterior_cingulate_cortex_BA24	13_46672870_A_T_b37	ENSG00000235903.3	45929	2.31064e-15	5.58675e-13
chr19	38188233	-	A	rs55743020	3'UTR	Brain_Anterior_cingulate_cortex_BA24	19_38188233_T_G_b37	ENSG00000226686.3	445419	3.52283e-08	1.81997e-11
chr17	61780793	-	C	rs13380863	3'UTR	Brain_Anterior_cingulate_cortex_BA24	17_61780793_G_A_b37	ENSG00000198231.8	-70343	1.8496e-06	1.55659e-05
chr1	1597020	-	R	rs72634820	3'UTR	Brain_Caudate_basal_ganglia	1_1597020_C_G_b37	ENSG00000189339.7	-27147	5.60291e-14	2.92116e-10
chr1	1597020	-	R	rs72634820	3'UTR	Brain_Caudate_basal_ganglia	1_1597020_C_G_b37	ENSG00000227775.3	-58931	3.23042e-15	1.07403e-11
chr13	46672870	+	A	rs17843997	ncRNA	Brain_Caudate_basal_ganglia	13_46672870_A_T_b37	ENSG00000235903.3	45929	4.13657e-20	4.32746e-17
chr19	38188233	-	A	rs55743020	3'UTR	Brain_Caudate_basal_ganglia	19_38188233_T_G_b37	ENSG00000226686.3	445419	1.42517e-12	1.03436e-16
chr19	38188233	-	A	rs55743020	3'UTR	Brain_Caudate_basal_ganglia	19_38188233_T_G_b37	ENSG00000229481.1	-131958	2.89457e-05	0.00013994
chr17	61780793	-	C	rs13380863	3'UTR	Brain_Caudate_basal_ganglia	17_61780793_G_A_b37	ENSG00000108592.12	-126579	3.32789e-05	1.1057e-07
chr12	110290073	-	C	rs1055794	3'UTR	Brain_Caudate_basal_ganglia	12_110290073_G_A_b37	ENSG00000139433.5	-28220	1.3967e-06	0.000532867
chr5	68513599	+	R	rs2242350	5'UTR	Brain_Caudate_basal_ganglia	5_68513599_G_T_b37	ENSG00000153044.5	28224	8.08266e-06	0.000308301
chr15	100256618	+	FR	rs325380	3'UTR	Brain_Caudate_basal_ganglia	15_100256618_A_C_b37	ENSG00000183060.11	-17148	3.39285e-06	6.7077e-06
chr1	1597020	-	R	rs72634820	3'UTR	Brain_Cerebellar_Hemisphere	1_1597020_C_G_b37	ENSG00000189339.7	-27147	5.92785e-20	2.65053e-15
chr1	1597020	-	R	rs72634820	3'UTR	Brain_Cerebellar_Hemisphere	1_1597020_C_G_b37	ENSG00000227775.3	-58931	1.00693e-10	1.85993e-07
chr13	46672870	+	A	rs17843997	ncRNA	Brain_Cerebellar_Hemisphere	13_46672870_A_T_b37	ENSG00000235903.3	45929	2.21423e-12	7.94977e-09
chr17	5336188	+	A	rs1050456	3'UTR	Brain_Cerebellar_Hemisphere	17_5336188_A_G_b37	ENSG00000108559.7	13228	2.95296e-06	0.00289841
chr22	19018402	+	A	rs11089248	ncRNA	Brain_Cerebellar_Hemisphere	22_19018402_A_T_b37	ENSG00000271275.1	33294	1.24663e-06	0.00241079
chr22	19018402	+	A	rs11089248	ncRNA	Brain_Cerebellar_Hemisphere	22_19018402_A_T_b37	ENSG00000241527.1	-3675	1.03809e-05	0.00154833
chr19	38188233	-	A	rs55743020	3'UTR	Brain_Cerebellar_Hemisphere	19_38188233_T_G_b37	ENSG00000267260.1	924178	5.99626e-05	0.000924898
chr19	38188233	-	A	rs55743020	3'UTR	Brain_Cerebellar_Hemisphere	19_38188233_T_G_b37	ENSG00000226686.3	445419	8.41265e-06	8.26685e-05
chr19	38188233	-	A	rs55743020	3'UTR	Brain_Cerebellar_Hemisphere	19_38188233_T_G_b37	ENSG00000196381.6	18559	8.33508e-05	0.00179617
chr16	31343653	+	A	rs3087796	3'UTR	Brain_Cerebellar_Hemisphere	16_31343653_A_G_b37	ENSG00000261925.1	106372	9.42749e-06	0.0017327
chr16	67977382	-	A	rs1109166	5'UTR	Brain_Cerebellar_Hemisphere	16_67977382_T_C_b37	ENSG00000102904.10	136714	7.6074e-05	0.00579534
chr10	97423708	-	FR	rs6946	3'UTR	Brain_Cerebellar_Hemisphere	10_97423708_C_A_b37	ENSG00000059573.4	7245	6.10165e-06	0.00115517
chr17	61780793	-	C	rs13380863	3'UTR	Brain_Cerebellar_Hemisphere	17_61780793_G_A_b37	ENSG00000108592.12	-126579	1.73899e-05	3.25185e-15
chr12	121177272	+	FR	rs3916	3'UTR	Brain_Cerebellar_Hemisphere	12_121177272_G_C_b37	ENSG00000122971.4	13734	1.65064e-06	4.12332e-06
chr15	100256618	+	FR	rs325380	3'UTR	Brain_Cerebellar_Hemisphere	15_100256618_A_C_b37	ENSG00000183060.11	-17148	3.33812e-07	1.44772e-05
chr1	1597020	-	R	rs72634820	3'UTR	Brain_Cerebellum	1_1597020_C_G_b37	ENSG00000189339.7	-27147	2.0408e-19	3.0698e-16
chr1	1597020	-	R	rs72634820	3'UTR	Brain_Cerebellum	1_1597020_C_G_b37	ENSG00000227775.3	-58931	1.50857e-09	2.04863e-06
chr11	295445	+	FR	rs1060814	3'UTR	Brain_Cerebellum	11_295445_A_C_b37	ENSG00000142102.11	6307	4.51744e-05	7.55788e-10
chr13	46672870	+	A	rs17843997	ncRNA	Brain_Cerebellum	13_46672870_A_T_b37	ENSG00000235903.3	45929	2.56861e-15	3.01091e-12
chr22	17538232	+	C	rs2537973	ncRNA	Brain_Cerebellum	22_17538232_C_G_b37	ENSG00000273203.1	-10479	2.94934e-05	0.0110509
chr22	19018402	+	A	rs11089248	ncRNA	Brain_Cerebellum	22_19018402_A_T_b37	ENSG00000271275.1	33294	1.41625e-05	0.00334117
chr22	19018402	+	A	rs11089248	ncRNA	Brain_Cerebellum	22_19018402_A_T_b37	ENSG00000241527.1	-3675	6.46367e-07	0.000194209
chr19	38188233	-	A	rs55743020	3'UTR	Brain_Cerebellum	19_38188233_T_G_b37	ENSG00000226686.3	445419	6.41285e-05	0.000229521
chr19	38188233	-	A	rs55743020	3'UTR	Brain_Cerebellum	19_38188233_T_G_b37	ENSG00000196381.6	18559	2.09118e-05	0.0019493
chr19	38188233	-	A	rs55743020	3'UTR	Brain_Cerebellum	19_38188233_T_G_b37	ENSG00000229481.1	-131958	4.16749e-07	0.000262669
chr12	65270436	+	A	rs7311657	3'UTR	Brain_Cerebellum	12_65270436_A_G_b37	ENSG00000255693.1	-6738	5.0556e-05	0.000912476
chr16	31343653	+	A	rs3087796	3'UTR	Brain_Cerebellum	16_31343653_A_G_b37	ENSG00000103510.15	216578	1.63328e-05	4.63224e-06
chr10	97423708	-	FR	rs6946	3'UTR	Brain_Cerebellum	10_97423708_C_A_b37	ENSG00000059573.4	7245	4.36048e-06	0.00034307
chr17	61780793	-	C	rs13380863	3'UTR	Brain_Cerebellum	17_61780793_G_A_b37	ENSG00000108592.12	-126579	2.66425e-05	1.27155e-11
chr12	121177272	+	FR	rs3916	3'UTR	Brain_Cerebellum	12_121177272_G_C_b37	ENSG00000122971.4	13734	3.78693e-05	9.98721e-13
chr9	131071722	-	FR	rs2231645	3'UTR	Brain_Cerebellum	9_131071722_T_A_b37	ENSG00000272696.1	-6894	4.1413e-05	0.00490539
chr9	131071722	-	FR	rs2231645	3'UTR	Brain_Cerebellum	9_131071722_T_A_b37	ENSG00000167118.6	-61876	6.43755e-06	1.49086e-07
chr15	100256618	+	FR	rs325380	3'UTR	Brain_Cerebellum	15_100256618_A_C_b37	ENSG00000183060.11	-17148	5.62763e-08	4.72707e-08
chr1	1597020	-	R	rs72634820	3'UTR	Brain_Cortex	1_1597020_C_G_b37	ENSG00000189339.7	-27147	1.18589e-16	1.56359e-14
chr1	1597020	-	R	rs72634820	3'UTR	Brain_Cortex	1_1597020_C_G_b37	ENSG00000227775.3	-58931	2.82791e-10	1.0215e-06
chr13	46672870	+	A	rs17843997	ncRNA	Brain_Cortex	13_46672870_A_T_b37	ENSG00000235903.3	45929	8.62266e-14	5.73128e-13
chr19	38188233	-	A	rs55743020	3'UTR	Brain_Cortex	19_38188233_T_G_b37	ENSG00000226686.3	445419	7.45771e-11	1.51712e-20
chr19	38188233	-	A	rs55743020	3'UTR	Brain_Cortex	19_38188233_T_G_b37	ENSG00000196381.6	18559	2.39125e-07	3.2545e-06
chr17	61780793	-	C	rs13380863	3'UTR	Brain_Cortex	17_61780793_G_A_b37	ENSG00000108592.12	-126579	9.658e-06	4.5374e-13
chr12	54575800	-	R	rs2233921	3'UTR	Brain_Cortex	12_54575800_C_A_b37	ENSG00000248265.1	123762	4.16986e-07	0.000763627
chr9	131071722	-	FR	rs2231645	3'UTR	Brain_Cortex	9_131071722_T_A_b37	ENSG00000167118.6	-61876	3.22161e-06	0.000189341
chr15	100256618	+	FR	rs325380	3'UTR	Brain_Cortex	15_100256618_A_C_b37	ENSG00000183060.11	-17148	2.26567e-06	1.20915e-06
chr1	1597020	-	R	rs72634820	3'UTR	Brain_Frontal_Cortex_BA9	1_1597020_C_G_b37	ENSG00000189339.7	-27147	1.69648e-15	6.7349e-12
chr1	1597020	-	R	rs72634820	3'UTR	Brain_Frontal_Cortex_BA9	1_1597020_C_G_b37	ENSG00000227775.3	-58931	1.00815e-09	2.22829e-06
chr13	46672870	+	A	rs17843997	ncRNA	Brain_Frontal_Cortex_BA9	13_46672870_A_T_b37	ENSG00000235903.3	45929	9.88971e-20	3.01962e-15
chr19	38188233	-	A	rs55743020	3'UTR	Brain_Frontal_Cortex_BA9	19_38188233_T_G_b37	ENSG00000226686.3	445419	2.74752e-12	2.43789e-18
chr16	67977382	-	A	rs1109166	5'UTR	Brain_Frontal_Cortex_BA9	16_67977382_T_C_b37	ENSG00000102904.10	136714	2.76482e-07	4.01243e-05
chr12	54575800	-	R	rs2233921	3'UTR	Brain_Frontal_Cortex_BA9	12_54575800_C_A_b37	ENSG00000257534.1	17564	1.47787e-06	9.12577e-05
chr15	100256618	+	FR	rs325380	3'UTR	Brain_Frontal_Cortex_BA9	15_100256618_A_C_b37	ENSG00000183060.11	-17148	3.16688e-06	8.2345e-08
chr1	1597020	-	R	rs72634820	3'UTR	Brain_Hippocampus	1_1597020_C_G_b37	ENSG00000189339.7	-27147	7.47955e-07	0.00031067
chr1	1597020	-	R	rs72634820	3'UTR	Brain_Hippocampus	1_1597020_C_G_b37	ENSG00000227775.3	-58931	4.0504e-08	9.40511e-06
chr13	46672870	+	A	rs17843997	ncRNA	Brain_Hippocampus	13_46672870_A_T_b37	ENSG00000235903.3	45929	7.21257e-19	5.28311e-15
chr19	38188233	-	A	rs55743020	3'UTR	Brain_Hippocampus	19_38188233_T_G_b37	ENSG00000226686.3	445419	5.87713e-10	1.14634e-10
chr1	1597020	-	R	rs72634820	3'UTR	Brain_Hypothalamus	1_1597020_C_G_b37	ENSG00000189339.7	-27147	5.00076e-09	3.6997e-06
chr1	1597020	-	R	rs72634820	3'UTR	Brain_Hypothalamus	1_1597020_C_G_b37	ENSG00000227775.3	-58931	2.28317e-09	8.06771e-06
chr13	46672870	+	A	rs17843997	ncRNA	Brain_Hypothalamus	13_46672870_A_T_b37	ENSG00000235903.3	45929	5.12444e-14	2.71714e-10
chr19	38188233	-	A	rs55743020	3'UTR	Brain_Hypothalamus	19_38188233_T_G_b37	ENSG00000226686.3	445419	1.85901e-10	4.58442e-14
chr1	1597020	-	R	rs72634820	3'UTR	Brain_Nucleus_accumbens_basal_ganglia	1_1597020_C_G_b37	ENSG00000189339.7	-27147	2.24209e-14	5.13977e-11
chr1	1597020	-	R	rs72634820	3'UTR	Brain_Nucleus_accumbens_basal_ganglia	1_1597020_C_G_b37	ENSG00000227775.3	-58931	1.54133e-10	6.49611e-07
chr13	46672870	+	A	rs17843997	ncRNA	Brain_Nucleus_accumbens_basal_ganglia	13_46672870_A_T_b37	ENSG00000235903.3	45929	1.42256e-17	9.21663e-14
chr19	38188233	-	A	rs55743020	3'UTR	Brain_Nucleus_accumbens_basal_ganglia	19_38188233_T_G_b37	ENSG00000226686.3	445419	1.18733e-10	1.08467e-14
chr1	205043250	+	R	rs1042831	3'UTR	Brain_Nucleus_accumbens_basal_ganglia	1_205043250_G_C_b37	ENSG00000133059.12	-137477	2.15989e-06	6.73591e-06
chr17	61780793	-	C	rs13380863	3'UTR	Brain_Nucleus_accumbens_basal_ganglia	17_61780793_G_A_b37	ENSG00000198231.8	-70343	6.35035e-06	1.47792e-05
chr5	68513599	+	R	rs2242350	5'UTR	Brain_Nucleus_accumbens_basal_ganglia	5_68513599_G_T_b37	ENSG00000153044.5	28224	2.07691e-07	7.21121e-06
chr15	100256618	+	FR	rs325380	3'UTR	Brain_Nucleus_accumbens_basal_ganglia	15_100256618_A_C_b37	ENSG00000183060.11	-17148	1.86634e-07	9.71562e-07
chr15	63674295	-	A	rs28372792	5'UTR	Brain_Nucleus_accumbens_basal_ganglia	15_63674295_T_C_b37	ENSG00000259459.1	-8040	3.96547e-09	7.38155e-08
chr1	1597020	-	R	rs72634820	3'UTR	Brain_Putamen_basal_ganglia	1_1597020_C_G_b37	ENSG00000189339.7	-27147	2.26055e-09	4.61259e-07
chr1	1597020	-	R	rs72634820	3'UTR	Brain_Putamen_basal_ganglia	1_1597020_C_G_b37	ENSG00000227775.3	-58931	8.54749e-08	0.000252545
chr13	46672870	+	A	rs17843997	ncRNA	Brain_Putamen_basal_ganglia	13_46672870_A_T_b37	ENSG00000235903.3	45929	1.13137e-20	1.16827e-16
chr19	38188233	-	A	rs55743020	3'UTR	Brain_Putamen_basal_ganglia	19_38188233_T_G_b37	ENSG00000226686.3	445419	1.72552e-07	1.00058e-11
chr1	205043250	+	R	rs1042831	3'UTR	Brain_Putamen_basal_ganglia	1_205043250_G_C_b37	ENSG00000133059.12	-137477	5.39279e-06	0.000260347
chr12	110290073	-	C	rs1055794	3'UTR	Brain_Putamen_basal_ganglia	12_110290073_G_A_b37	ENSG00000139433.5	-28220	1.2491e-06	0.000274446
chr15	63674295	-	A	rs28372792	5'UTR	Brain_Putamen_basal_ganglia	15_63674295_T_C_b37	ENSG00000259459.1	-8040	1.206e-07	9.28419e-06
chr1	1597020	-	R	rs72634820	3'UTR	Breast_Mammary_Tissue	1_1597020_C_G_b37	ENSG00000189339.7	-27147	4.88892e-22	1.82376e-19
chr1	1597020	-	R	rs72634820	3'UTR	Breast_Mammary_Tissue	1_1597020_C_G_b37	ENSG00000227775.3	-58931	1.62916e-15	7.93531e-14
chr11	295445	+	FR	rs1060814	3'UTR	Breast_Mammary_Tissue	11_295445_A_C_b37	ENSG00000206013.2	-4081	1.99799e-11	1.92724e-18
chr22	17538232	+	C	rs2537973	ncRNA	Breast_Mammary_Tissue	22_17538232_C_G_b37	ENSG00000237438.2	20772	2.37087e-07	2.00072e-27
chr19	38188233	-	A	rs55743020	3'UTR	Breast_Mammary_Tissue	19_38188233_T_G_b37	ENSG00000226686.3	445419	5.7176e-16	2.58712e-15
chr19	38188233	-	A	rs55743020	3'UTR	Breast_Mammary_Tissue	19_38188233_T_G_b37	ENSG00000196381.6	18559	2.76128e-09	5.11945e-06
chr1	205043250	+	R	rs1042831	3'UTR	Breast_Mammary_Tissue	1_205043250_G_C_b37	ENSG00000133059.12	-137477	3.42152e-06	0.000608489
chr16	31343653	+	A	rs3087796	3'UTR	Breast_Mammary_Tissue	16_31343653_A_G_b37	ENSG00000103510.15	216578	6.82962e-05	5.90417e-10
chr17	61780793	-	C	rs13380863	3'UTR	Breast_Mammary_Tissue	17_61780793_G_A_b37	ENSG00000198909.3	81018	1.12935e-07	1.55555e-05
chr17	61780793	-	C	rs13380863	3'UTR	Breast_Mammary_Tissue	17_61780793_G_A_b37	ENSG00000108592.12	-126579	1.43385e-08	4.02778e-23
chr12	54575800	-	R	rs2233921	3'UTR	Breast_Mammary_Tissue	12_54575800_C_A_b37	ENSG00000248265.1	123762	8.49823e-16	1.71159e-15
chr12	54575800	-	R	rs2233921	3'UTR	Breast_Mammary_Tissue	12_54575800_C_A_b37	ENSG00000257534.1	17564	4.8392e-10	2.14698e-06
chr12	54575800	-	R	rs2233921	3'UTR	Breast_Mammary_Tissue	12_54575800_C_A_b37	ENSG00000123415.10	-6978	1.2577e-05	0.000537503
chr1	247319830	-	C	rs74318046	3'UTR	Breast_Mammary_Tissue	1_247319830_G_A_b37	ENSG00000196418.8	-15488	1.99482e-05	1.30123e-09
chr5	68513599	+	R	rs2242350	5'UTR	Breast_Mammary_Tissue	5_68513599_G_T_b37	ENSG00000213830.3	-95865	1.7364e-05	0.000126713
chr5	68513599	+	R	rs2242350	5'UTR	Breast_Mammary_Tissue	5_68513599_G_T_b37	ENSG00000183323.8	-115037	1.39665e-05	1.41386e-07
chr9	131071722	-	FR	rs2231645	3'UTR	Breast_Mammary_Tissue	9_131071722_T_A_b37	ENSG00000167118.6	-61876	5.62562e-07	1.1223e-07
chr15	100256618	+	FR	rs325380	3'UTR	Breast_Mammary_Tissue	15_100256618_A_C_b37	ENSG00000183060.11	-17148	5.3097e-08	6.81961e-09
chr14	64948489	-	A	rs10133848	3'UTR	Breast_Mammary_Tissue	14_64948489_T_A_b37	ENSG00000259116.1	-58597	2.83695e-05	0.00120292
chr1	1597020	-	R	rs72634820	3'UTR	Cells_EBV-transformed_lymphocytes	1_1597020_C_G_b37	ENSG00000189339.7	-27147	6.21466e-16	1.04552e-11
chr1	1597020	-	R	rs72634820	3'UTR	Cells_EBV-transformed_lymphocytes	1_1597020_C_G_b37	ENSG00000227775.3	-58931	1.26095e-09	7.10913e-09
chr1	1597020	-	R	rs72634820	3'UTR	Cells_EBV-transformed_lymphocytes	1_1597020_C_G_b37	ENSG00000215790.2	-80411	1.16839e-07	1.13212e-11
chr1	10093457	+	C	rs7528979	5'UTR	Cells_EBV-transformed_lymphocytes	1_10093457_C_T_b37	ENSG00000162441.7	89992	2.49805e-15	3.38701e-17
chr16	31343653	+	A	rs3087796	3'UTR	Cells_EBV-transformed_lymphocytes	16_31343653_A_G_b37	ENSG00000103496.10	299443	4.41546e-06	3.20293e-07
chr16	67977382	-	A	rs1109166	5'UTR	Cells_EBV-transformed_lymphocytes	16_67977382_T_C_b37	ENSG00000141098.8	224058	1.60932e-06	0.000212971
chr10	97423708	-	FR	rs6946	3'UTR	Cells_EBV-transformed_lymphocytes	10_97423708_C_A_b37	ENSG00000138185.12	-47828	1.42471e-07	2.21429e-16
chr17	61780793	-	C	rs13380863	3'UTR	Cells_EBV-transformed_lymphocytes	17_61780793_G_A_b37	ENSG00000198231.8	-70343	1.95934e-06	2.70478e-06
chr17	61780793	-	C	rs13380863	3'UTR	Cells_EBV-transformed_lymphocytes	17_61780793_G_A_b37	ENSG00000108592.12	-126579	7.59808e-06	1.24641e-22
chr12	54575800	-	R	rs2233921	3'UTR	Cells_EBV-transformed_lymphocytes	12_54575800_C_A_b37	ENSG00000260470.1	34791	9.79636e-07	0.00198168
chr12	54575800	-	R	rs2233921	3'UTR	Cells_EBV-transformed_lymphocytes	12_54575800_C_A_b37	ENSG00000257534.1	17564	2.12461e-07	2.14885e-06
chr12	54575800	-	R	rs2233921	3'UTR	Cells_EBV-transformed_lymphocytes	12_54575800_C_A_b37	ENSG00000123415.10	-6978	1.51201e-16	2.37994e-12
chr5	68513599	+	R	rs2242350	5'UTR	Cells_EBV-transformed_lymphocytes	5_68513599_G_T_b37	ENSG00000134056.7	12	5.14238e-11	2.15148e-07
chr9	131071722	-	FR	rs2231645	3'UTR	Cells_EBV-transformed_lymphocytes	9_131071722_T_A_b37	ENSG00000167118.6	-61876	4.25423e-09	2.00767e-11
chr13	46672870	+	A	rs17843997	ncRNA	Cells_EBV-transformed_lymphocytes	13_46672870_A_T_b37	ENSG00000235903.3	45929	8.58984e-06	3.21334e-05
chr1	1597020	-	R	rs72634820	3'UTR	Cells_Transformed_fibroblasts	1_1597020_C_G_b37	ENSG00000189339.7	-27147	1.36695e-34	1.02805e-31
chr1	1597020	-	R	rs72634820	3'UTR	Cells_Transformed_fibroblasts	1_1597020_C_G_b37	ENSG00000227775.3	-58931	3.20397e-30	1.02552e-27
chr1	1597020	-	R	rs72634820	3'UTR	Cells_Transformed_fibroblasts	1_1597020_C_G_b37	ENSG00000215790.2	-80411	2.6961e-10	3.3055e-23
chr10	31607231	-	A	rs3737179	ncRNA	Cells_Transformed_fibroblasts	10_31607231_T_G_b37	ENSG00000237036.4	-2145	7.88016e-11	3.40005e-07
chr13	46672870	+	A	rs17843997	ncRNA	Cells_Transformed_fibroblasts	13_46672870_A_T_b37	ENSG00000235903.3	45929	1.23525e-08	3.47381e-07
chr17	5336188	+	A	rs1050456	3'UTR	Cells_Transformed_fibroblasts	17_5336188_A_G_b37	ENSG00000108559.7	13228	3.35412e-07	1.62732e-06
chr17	5336188	+	A	rs1050456	3'UTR	Cells_Transformed_fibroblasts	17_5336188_A_G_b37	ENSG00000129197.10	12707	2.61166e-13	2.89165e-34
chr17	5336188	+	A	rs1050456	3'UTR	Cells_Transformed_fibroblasts	17_5336188_A_G_b37	ENSG00000263272.1	327	1.34208e-13	9.75107e-22
chr17	5336188	+	A	rs1050456	3'UTR	Cells_Transformed_fibroblasts	17_5336188_A_G_b37	ENSG00000091592.11	-186556	1.88071e-06	5.01219e-09
chr18	319935	-	A	rs12190	3'UTR	Cells_Transformed_fibroblasts	18_319935_T_C_b37	ENSG00000264514.1	3198	2.81571e-15	4.85182e-11
chr18	319935	-	A	rs12190	3'UTR	Cells_Transformed_fibroblasts	18_319935_T_C_b37	ENSG00000264433.1	2569	1.60755e-06	0.00303875
chr22	17538232	+	C	rs2537973	ncRNA	Cells_Transformed_fibroblasts	22_17538232_C_G_b37	ENSG00000237438.2	20772	8.24759e-19	4.19695e-28
chr19	38188233	-	A	rs55743020	3'UTR	Cells_Transformed_fibroblasts	19_38188233_T_G_b37	ENSG00000245680.5	479406	5.91159e-05	3.50418e-17
chr19	38188233	-	A	rs55743020	3'UTR	Cells_Transformed_fibroblasts	19_38188233_T_G_b37	ENSG00000226686.3	445419	2.16589e-25	1.81739e-32
chr19	38188233	-	A	rs55743020	3'UTR	Cells_Transformed_fibroblasts	19_38188233_T_G_b37	ENSG00000188227.8	190284	1.33845e-06	4.48729e-16
chr19	38188233	-	A	rs55743020	3'UTR	Cells_Transformed_fibroblasts	19_38188233_T_G_b37	ENSG00000196381.6	18559	3.79865e-25	7.7892e-25
chr6	80775487	-	A	rs4642425	ncRNA	Cells_Transformed_fibroblasts	6_80775487_T_A_b37	ENSG00000112742.5	61883	5.15224e-06	5.96121e-05
chr1	205043250	+	R	rs1042831	3'UTR	Cells_Transformed_fibroblasts	1_205043250_G_C_b37	ENSG00000117222.9	-47893	4.6071e-06	0.000154267
chr5	118735107	+	A	rs1047322	3'UTR	Cells_Transformed_fibroblasts	5_118735107_A_G_b37	ENSG00000145779.7	130720	3.7409e-10	6.97901e-10
chr16	67977382	-	A	rs1109166	5'UTR	Cells_Transformed_fibroblasts	16_67977382_T_C_b37	ENSG00000102904.10	136714	0.000130638	0.0068385
chr16	67977382	-	A	rs1109166	5'UTR	Cells_Transformed_fibroblasts	16_67977382_T_C_b37	ENSG00000213398.3	6	5.41139e-09	1.40615e-05
chr16	67977382	-	A	rs1109166	5'UTR	Cells_Transformed_fibroblasts	16_67977382_T_C_b37	ENSG00000124067.12	-26122	1.42188e-06	0.000991341
chr10	88768657	+	C	rs1745901	ncRNA	Cells_Transformed_fibroblasts	10_88768657_C_T_b37	ENSG00000173267.9	50282	4.86381e-05	1.33342e-05
chr2	86368641	+	C	rs3731819	3'UTR	Cells_Transformed_fibroblasts	2_86368641_C_A_b37	ENSG00000068654.11	35363	1.54029e-05	3.69729e-21
chr17	61780793	-	C	rs13380863	3'UTR	Cells_Transformed_fibroblasts	17_61780793_G_A_b37	ENSG00000198909.3	81018	5.59559e-06	0.000135566
chr17	61780793	-	C	rs13380863	3'UTR	Cells_Transformed_fibroblasts	17_61780793_G_A_b37	ENSG00000108592.12	-126579	3.07088e-14	4.10129e-56
chr12	54575800	-	R	rs2233921	3'UTR	Cells_Transformed_fibroblasts	12_54575800_C_A_b37	ENSG00000248265.1	123762	1.84456e-07	4.7642e-41
chr12	54575800	-	R	rs2233921	3'UTR	Cells_Transformed_fibroblasts	12_54575800_C_A_b37	ENSG00000257534.1	17564	2.69985e-11	1.55417e-07
chr12	54575800	-	R	rs2233921	3'UTR	Cells_Transformed_fibroblasts	12_54575800_C_A_b37	ENSG00000123415.10	-6978	4.4507e-45	8.93645e-38
chr12	110290073	-	C	rs1055794	3'UTR	Cells_Transformed_fibroblasts	12_110290073_G_A_b37	ENSG00000139433.5	-28220	1.30411e-19	2.35048e-27
chr12	121177272	+	FR	rs3916	3'UTR	Cells_Transformed_fibroblasts	12_121177272_G_C_b37	ENSG00000122971.4	13734	9.32799e-06	0.000474944
chr5	68513599	+	R	rs2242350	5'UTR	Cells_Transformed_fibroblasts	5_68513599_G_T_b37	ENSG00000134058.6	-17069	8.5812e-06	2.23986e-11
chr5	68513599	+	R	rs2242350	5'UTR	Cells_Transformed_fibroblasts	5_68513599_G_T_b37	ENSG00000183323.8	-115037	4.43139e-07	1.59468e-08
chr22	38611080	+	C	rs9610915	3'UTR	Cells_Transformed_fibroblasts	22_38611080_C_G_b37	ENSG00000185022.7	13191	3.76707e-05	3.01118e-09
chr22	38611080	+	C	rs9610915	3'UTR	Cells_Transformed_fibroblasts	22_38611080_C_G_b37	ENSG00000184381.14	9383	8.15463e-07	4.76254e-12
chr22	38611080	+	C	rs9610915	3'UTR	Cells_Transformed_fibroblasts	22_38611080_C_G_b37	ENSG00000198792.8	-57960	7.57312e-08	2.21116e-10
chr16	67977382	-	A	rs1109166	5'UTR	Cells_Transformed_fibroblasts	16_67977382_T_C_b37	ENSG00000132600.12	-367495	1.53077e-06	1.177e-19
chr16	89805794	+	A	rs9282682	3'UTR	Cells_Transformed_fibroblasts	16_89805794_A_G_b37	ENSG00000204991.6	-78793	4.16572e-05	2.54088e-07
chr10	61719385	-	A	rs12776262	5'UTR	Cells_Transformed_fibroblasts	10_61719385_T_G_b37	ENSG00000108091.10	52971	7.14238e-06	4.6786e-12
chr9	131071722	-	FR	rs2231645	3'UTR	Cells_Transformed_fibroblasts	9_131071722_T_A_b37	ENSG00000272960.1	3928	4.88896e-12	2.23938e-08
chr9	131071722	-	FR	rs2231645	3'UTR	Cells_Transformed_fibroblasts	9_131071722_T_A_b37	ENSG00000273281.1	3093	9.75146e-12	5.40597e-09
chr9	131071722	-	FR	rs2231645	3'UTR	Cells_Transformed_fibroblasts	9_131071722_T_A_b37	ENSG00000167118.6	-61876	9.1384e-10	2.73852e-15
chr15	100256618	+	FR	rs325380	3'UTR	Cells_Transformed_fibroblasts	15_100256618_A_C_b37	ENSG00000183060.11	-17148	4.71662e-10	1.15831e-17
chr15	63674295	-	A	rs28372792	5'UTR	Cells_Transformed_fibroblasts	15_63674295_T_C_b37	ENSG00000074410.9	-65	3.03329e-11	8.54978e-09
chr15	63674295	-	A	rs28372792	5'UTR	Cells_Transformed_fibroblasts	15_63674295_T_C_b37	ENSG00000259459.1	-8040	3.09885e-11	2.24519e-09
chr2	39892373	+	A	rs12989245	ncRNA	Cells_Transformed_fibroblasts	2_39892373_A_C_b37	ENSG00000152154.6	251	4.93618e-08	7.45804e-05
chr2	183960477	+	C	rs35941903	3'UTR	Cells_Transformed_fibroblasts	2_183960477_C_T_b37	ENSG00000163002.8	-21764	1.87813e-05	0.000193387
chr19	47291492	-	C	rs3027955	5'UTR	Cells_Transformed_fibroblasts	19_47291492_G_A_b37	ENSG00000090372.10	41241	3.19054e-06	2.38237e-11
chr19	47291492	-	C	rs3027955	5'UTR	Cells_Transformed_fibroblasts	19_47291492_G_A_b37	ENSG00000105281.8	-359	6.92938e-10	3.09614e-20
chr14	64948489	-	A	rs10133848	3'UTR	Cells_Transformed_fibroblasts	14_64948489_T_A_b37	ENSG00000126804.9	-22075	3.99019e-05	0.0214592
chr14	64948489	-	A	rs10133848	3'UTR	Cells_Transformed_fibroblasts	14_64948489_T_A_b37	ENSG00000126803.8	-54134	8.5436e-06	1.05815e-09
chr14	64948489	-	A	rs10133848	3'UTR	Cells_Transformed_fibroblasts	14_64948489_T_A_b37	ENSG00000165807.3	-68131	3.31719e-07	0.000194398
chr14	64948489	-	A	rs10133848	3'UTR	Cells_Transformed_fibroblasts	14_64948489_T_A_b37	ENSG00000126822.11	-222331	9.85562e-06	2.03523e-09
chr14	64948489	-	A	rs10133848	3'UTR	Cells_Transformed_fibroblasts	14_64948489_T_A_b37	ENSG00000070182.13	-398112	6.54929e-06	0.000104322
chr1	1597020	-	R	rs72634820	3'UTR	Colon_Sigmoid	1_1597020_C_G_b37	ENSG00000189339.7	-27147	1.41287e-14	1.05293e-11
chr1	1597020	-	R	rs72634820	3'UTR	Colon_Sigmoid	1_1597020_C_G_b37	ENSG00000227775.3	-58931	8.92611e-14	5.31851e-13
chr17	6556022	+	A	rs7226265	3'UTR	Colon_Sigmoid	17_6556022_A_G_b37	ENSG00000261996.1	-2306	5.98335e-06	0.000919769
chr19	38188233	-	A	rs55743020	3'UTR	Colon_Sigmoid	19_38188233_T_G_b37	ENSG00000226686.3	445419	6.65445e-13	5.931e-14
chr19	38188233	-	A	rs55743020	3'UTR	Colon_Sigmoid	19_38188233_T_G_b37	ENSG00000196381.6	18559	6.61175e-06	0.000304239
chr12	54575800	-	R	rs2233921	3'UTR	Colon_Sigmoid	12_54575800_C_A_b37	ENSG00000248265.1	123762	4.27945e-12	3.05929e-08
chr12	110290073	-	C	rs1055794	3'UTR	Colon_Sigmoid	12_110290073_G_A_b37	ENSG00000110906.8	374867	3.72279e-05	5.24202e-07
chr1	247319830	-	C	rs74318046	3'UTR	Colon_Sigmoid	1_247319830_G_A_b37	ENSG00000196418.8	-15488	9.54987e-06	2.77729e-14
chr1	1597020	-	R	rs72634820	3'UTR	Colon_Transverse	1_1597020_C_G_b37	ENSG00000189339.7	-27147	1.55224e-19	1.07596e-16
chr1	1597020	-	R	rs72634820	3'UTR	Colon_Transverse	1_1597020_C_G_b37	ENSG00000227775.3	-58931	4.32501e-15	6.73375e-15
chr1	1597020	-	R	rs72634820	3'UTR	Colon_Transverse	1_1597020_C_G_b37	ENSG00000215790.2	-80411	4.43175e-07	4.49994e-10
chr11	295445	+	FR	rs1060814	3'UTR	Colon_Transverse	11_295445_A_C_b37	ENSG00000255026.1	8140	5.02643e-06	8.25157e-09
chr11	295445	+	FR	rs1060814	3'UTR	Colon_Transverse	11_295445_A_C_b37	ENSG00000142102.11	6307	2.28412e-09	1.94712e-15
chr17	5336188	+	A	rs1050456	3'UTR	Colon_Transverse	17_5336188_A_G_b37	ENSG00000108559.7	13228	2.37656e-05	0.00109934
chr22	17538232	+	C	rs2537973	ncRNA	Colon_Transverse	22_17538232_C_G_b37	ENSG00000237438.2	20772	6.4766e-08	3.66166e-14
chr22	19018402	+	A	rs11089248	ncRNA	Colon_Transverse	22_19018402_A_T_b37	ENSG00000273032.1	13055	1.17504e-08	5.41979e-06
chr19	38188233	-	A	rs55743020	3'UTR	Colon_Transverse	19_38188233_T_G_b37	ENSG00000226686.3	445419	9.87484e-11	3.76213e-10
chr19	38188233	-	A	rs55743020	3'UTR	Colon_Transverse	19_38188233_T_G_b37	ENSG00000196381.6	18559	4.92384e-06	0.000493372
chr17	61780793	-	C	rs13380863	3'UTR	Colon_Transverse	17_61780793_G_A_b37	ENSG00000198231.8	-70343	2.79235e-06	9.6276e-05
chr17	61780793	-	C	rs13380863	3'UTR	Colon_Transverse	17_61780793_G_A_b37	ENSG00000108592.12	-126579	5.02376e-07	1.69418e-17
chr12	54575800	-	R	rs2233921	3'UTR	Colon_Transverse	12_54575800_C_A_b37	ENSG00000248265.1	123762	4.96284e-21	2.66053e-16
chr12	54575800	-	R	rs2233921	3'UTR	Colon_Transverse	12_54575800_C_A_b37	ENSG00000257534.1	17564	7.57916e-09	2.63831e-05
chr12	54575800	-	R	rs2233921	3'UTR	Colon_Transverse	12_54575800_C_A_b37	ENSG00000123415.10	-6978	3.11371e-17	6.15079e-13
chr16	89805794	+	A	rs9282682	3'UTR	Colon_Transverse	16_89805794_A_G_b37	ENSG00000015413.5	126078	3.25573e-06	0.00120399
chr5	68513599	+	R	rs2242350	5'UTR	Colon_Transverse	5_68513599_G_T_b37	ENSG00000213830.3	-95865	5.86576e-05	1.46598e-05
chr5	68513599	+	R	rs2242350	5'UTR	Colon_Transverse	5_68513599_G_T_b37	ENSG00000183323.8	-115037	1.68928e-06	2.09866e-09
chr9	131071722	-	FR	rs2231645	3'UTR	Colon_Transverse	9_131071722_T_A_b37	ENSG00000272960.1	3928	1.40398e-05	0.00391578
chr14	64948489	-	A	rs10133848	3'UTR	Colon_Transverse	14_64948489_T_A_b37	ENSG00000259116.1	-58597	4.12421e-05	0.00808613
chr15	100256618	+	FR	rs325380	3'UTR	Colon_Transverse	15_100256618_A_C_b37	ENSG00000183060.11	-17148	9.99595e-11	2.94283e-20
chr1	1597020	-	R	rs72634820	3'UTR	Esophagus_Gastroesophageal_Junction	1_1597020_C_G_b37	ENSG00000189339.7	-27147	4.79851e-12	8.74348e-10
chr1	1597020	-	R	rs72634820	3'UTR	Esophagus_Gastroesophageal_Junction	1_1597020_C_G_b37	ENSG00000227775.3	-58931	4.35226e-11	1.54974e-08
chr17	5336188	+	A	rs1050456	3'UTR	Esophagus_Gastroesophageal_Junction	17_5336188_A_G_b37	ENSG00000263272.1	327	2.4829e-06	0.000656475
chr17	5336188	+	A	rs1050456	3'UTR	Esophagus_Gastroesophageal_Junction	17_5336188_A_G_b37	ENSG00000005100.8	-36192	1.60663e-07	8.36035e-06
chr22	17538232	+	C	rs2537973	ncRNA	Esophagus_Gastroesophageal_Junction	22_17538232_C_G_b37	ENSG00000237438.2	20772	2.51362e-07	1.64093e-13
chr19	38188233	-	A	rs55743020	3'UTR	Esophagus_Gastroesophageal_Junction	19_38188233_T_G_b37	ENSG00000226686.3	445419	1.96172e-12	4.22326e-20
chr16	67977382	-	A	rs1109166	5'UTR	Esophagus_Gastroesophageal_Junction	16_67977382_T_C_b37	ENSG00000132600.12	-367495	2.17054e-05	6.52224e-19
chr17	61780793	-	C	rs13380863	3'UTR	Esophagus_Gastroesophageal_Junction	17_61780793_G_A_b37	ENSG00000108592.12	-126579	7.18682e-07	3.69335e-18
chr12	54575800	-	R	rs2233921	3'UTR	Esophagus_Gastroesophageal_Junction	12_54575800_C_A_b37	ENSG00000248265.1	123762	3.84121e-07	0.0007851
chr12	54575800	-	R	rs2233921	3'UTR	Esophagus_Gastroesophageal_Junction	12_54575800_C_A_b37	ENSG00000257534.1	17564	1.67344e-05	0.00353116
chr12	54575800	-	R	rs2233921	3'UTR	Esophagus_Gastroesophageal_Junction	12_54575800_C_A_b37	ENSG00000123415.10	-6978	7.12238e-07	0.00140116
chr1	1597020	-	R	rs72634820	3'UTR	Esophagus_Mucosa	1_1597020_C_G_b37	ENSG00000189339.7	-27147	2.37548e-27	3.32594e-25
chr1	1597020	-	R	rs72634820	3'UTR	Esophagus_Mucosa	1_1597020_C_G_b37	ENSG00000227775.3	-58931	1.43529e-24	2.05579e-21
chr1	10093457	+	C	rs7528979	5'UTR	Esophagus_Mucosa	1_10093457_C_T_b37	ENSG00000162444.11	36193	1.5742e-05	0.00126284
chr11	295445	+	FR	rs1060814	3'UTR	Esophagus_Mucosa	11_295445_A_C_b37	ENSG00000255026.1	8140	3.1605e-07	7.81133e-05
chr11	295445	+	FR	rs1060814	3'UTR	Esophagus_Mucosa	11_295445_A_C_b37	ENSG00000142102.11	6307	1.31094e-18	1.92573e-26
chr11	295445	+	FR	rs1060814	3'UTR	Esophagus_Mucosa	11_295445_A_C_b37	ENSG00000206013.2	-4081	4.17464e-08	2.86283e-10
chr17	6556022	+	A	rs7226265	3'UTR	Esophagus_Mucosa	17_6556022_A_G_b37	ENSG00000198920.5	11945	7.37021e-06	1.34394e-24
chr17	6556022	+	A	rs7226265	3'UTR	Esophagus_Mucosa	17_6556022_A_G_b37	ENSG00000108590.6	1068	6.25925e-08	1.1817e-06
chr17	6556022	+	A	rs7226265	3'UTR	Esophagus_Mucosa	17_6556022_A_G_b37	ENSG00000212734.4	1051	4.29835e-12	2.05338e-15
chr17	6556022	+	A	rs7226265	3'UTR	Esophagus_Mucosa	17_6556022_A_G_b37	ENSG00000261996.1	-2306	2.45426e-19	5.15633e-26
chr18	319935	-	A	rs12190	3'UTR	Esophagus_Mucosa	18_319935_T_C_b37	ENSG00000264433.1	2569	1.67075e-05	0.015861
chr22	17538232	+	C	rs2537973	ncRNA	Esophagus_Mucosa	22_17538232_C_G_b37	ENSG00000237438.2	20772	2.59044e-09	5.53468e-27
chr22	19018402	+	A	rs11089248	ncRNA	Esophagus_Mucosa	22_19018402_A_T_b37	ENSG00000273032.1	13055	4.3398e-11	3.95889e-09
chr22	19018402	+	A	rs11089248	ncRNA	Esophagus_Mucosa	22_19018402_A_T_b37	ENSG00000241527.1	-3675	1.63462e-06	0.000722204
chr19	38188233	-	A	rs55743020	3'UTR	Esophagus_Mucosa	19_38188233_T_G_b37	ENSG00000226686.3	445419	3.48991e-22	8.39867e-26
chr19	38188233	-	A	rs55743020	3'UTR	Esophagus_Mucosa	19_38188233_T_G_b37	ENSG00000196381.6	18559	2.06296e-06	6.37117e-05
chr7	87828762	+	FR	rs73397615	3'UTR	Esophagus_Mucosa	7_87828762_G_C_b37	ENSG00000075142.9	-27546	1.88038e-06	5.38954e-09
chr16	31343653	+	A	rs3087796	3'UTR	Esophagus_Mucosa	16_31343653_A_G_b37	ENSG00000099377.9	347134	3.38972e-05	4.48889e-27
chr16	67977382	-	A	rs1109166	5'UTR	Esophagus_Mucosa	16_67977382_T_C_b37	ENSG00000141098.8	224058	5.46936e-09	7.62477e-08
chr4	119631992	+	A	rs1064034	3'UTR	Esophagus_Mucosa	4_119631992_A_T_b37	ENSG00000225892.3	77107	4.39457e-05	5.49158e-07
chr17	61780793	-	C	rs13380863	3'UTR	Esophagus_Mucosa	17_61780793_G_A_b37	ENSG00000198909.3	81018	7.06894e-05	0.00148008
chr17	61780793	-	C	rs13380863	3'UTR	Esophagus_Mucosa	17_61780793_G_A_b37	ENSG00000198231.8	-70343	1.03818e-07	6.44064e-07
chr17	61780793	-	C	rs13380863	3'UTR	Esophagus_Mucosa	17_61780793_G_A_b37	ENSG00000108592.12	-126579	1.14812e-09	2.31054e-17
chr12	110290073	-	C	rs1055794	3'UTR	Esophagus_Mucosa	12_110290073_G_A_b37	ENSG00000111199.6	19533	4.43068e-05	0.000217258
chr12	121177272	+	FR	rs3916	3'UTR	Esophagus_Mucosa	12_121177272_G_C_b37	ENSG00000157895.7	-277033	5.9442e-06	9.80551e-16
chr12	54575800	-	R	rs2233921	3'UTR	Esophagus_Mucosa	12_54575800_C_A_b37	ENSG00000248265.1	123762	1.39866e-19	9.03402e-15
chr12	54575800	-	R	rs2233921	3'UTR	Esophagus_Mucosa	12_54575800_C_A_b37	ENSG00000257534.1	17564	2.40119e-10	1.26704e-06
chr12	54575800	-	R	rs2233921	3'UTR	Esophagus_Mucosa	12_54575800_C_A_b37	ENSG00000123415.10	-6978	3.47046e-33	1.63772e-27
chr6	33665001	-	C	rs749847	3'UTR	Esophagus_Mucosa	6_33665001_G_C_b37	ENSG00000096433.6	76859	3.72928e-05	0.000158844
chr6	37604608	-	C	rs7748388	3'UTR	Esophagus_Mucosa	6_37604608_G_T_b37	ENSG00000112130.12	282860	5.84002e-10	2.63809e-06
chr6	37604608	-	C	rs7748388	3'UTR	Esophagus_Mucosa	6_37604608_G_T_b37	ENSG00000137200.8	203613	1.76274e-08	6.52909e-05
chr6	37604608	-	C	rs7748388	3'UTR	Esophagus_Mucosa	6_37604608_G_T_b37	ENSG00000198937.8	136910	5.23026e-13	5.34124e-09
chr6	37604608	-	C	rs7748388	3'UTR	Esophagus_Mucosa	6_37604608_G_T_b37	ENSG00000112139.10	-62474	8.69356e-44	4.75403e-37
chr16	67977382	-	A	rs1109166	5'UTR	Esophagus_Mucosa	16_67977382_T_C_b37	ENSG00000132600.12	-367495	2.68772e-10	4.04572e-24
chr16	89805794	+	A	rs9282682	3'UTR	Esophagus_Mucosa	16_89805794_A_G_b37	ENSG00000178773.10	163618	2.05211e-05	0.000217998
chr16	89805794	+	A	rs9282682	3'UTR	Esophagus_Mucosa	16_89805794_A_G_b37	ENSG00000204991.6	-78793	1.38194e-06	2.31764e-07
chr16	89805794	+	A	rs9282682	3'UTR	Esophagus_Mucosa	16_89805794_A_G_b37	ENSG00000141002.14	-134220	1.78277e-05	3.23917e-08
chr16	89805794	+	A	rs9282682	3'UTR	Esophagus_Mucosa	16_89805794_A_G_b37	ENSG00000258947.2	-182006	3.41832e-15	1.39307e-16
chr5	68513599	+	R	rs2242350	5'UTR	Esophagus_Mucosa	5_68513599_G_T_b37	ENSG00000153044.5	28224	2.10019e-13	3.90409e-12
chr5	68513599	+	R	rs2242350	5'UTR	Esophagus_Mucosa	5_68513599_G_T_b37	ENSG00000085231.9	-152033	9.09702e-05	0.00487631
chr9	131071722	-	FR	rs2231645	3'UTR	Esophagus_Mucosa	9_131071722_T_A_b37	ENSG00000272960.1	3928	4.02915e-06	0.00039994
chr9	131071722	-	FR	rs2231645	3'UTR	Esophagus_Mucosa	9_131071722_T_A_b37	ENSG00000273281.1	3093	1.82622e-08	3.66539e-05
chr9	131071722	-	FR	rs2231645	3'UTR	Esophagus_Mucosa	9_131071722_T_A_b37	ENSG00000167112.7	-13092	1.01731e-12	6.72486e-09
chr9	131071722	-	FR	rs2231645	3'UTR	Esophagus_Mucosa	9_131071722_T_A_b37	ENSG00000167113.6	-13300	1.22024e-05	2.07868e-09
chr9	131071722	-	FR	rs2231645	3'UTR	Esophagus_Mucosa	9_131071722_T_A_b37	ENSG00000167114.8	-31203	2.56869e-11	1.776e-08
chr9	131071722	-	FR	rs2231645	3'UTR	Esophagus_Mucosa	9_131071722_T_A_b37	ENSG00000167118.6	-61876	5.94846e-07	2.53502e-13
chr15	100256618	+	FR	rs325380	3'UTR	Esophagus_Mucosa	15_100256618_A_C_b37	ENSG00000183060.11	-17148	6.46396e-06	2.01742e-09
chr19	47291492	-	C	rs3027955	5'UTR	Esophagus_Mucosa	19_47291492_G_A_b37	ENSG00000090372.10	41241	3.77504e-05	0.000109267
chr1	1597020	-	R	rs72634820	3'UTR	Esophagus_Muscularis	1_1597020_C_G_b37	ENSG00000189339.7	-27147	1.02009e-28	8.48441e-26
chr1	1597020	-	R	rs72634820	3'UTR	Esophagus_Muscularis	1_1597020_C_G_b37	ENSG00000227775.3	-58931	4.79225e-22	9.22711e-23
chr11	295445	+	FR	rs1060814	3'UTR	Esophagus_Muscularis	11_295445_A_C_b37	ENSG00000142102.11	6307	5.6818e-10	1.98709e-18
chr11	295445	+	FR	rs1060814	3'UTR	Esophagus_Muscularis	11_295445_A_C_b37	ENSG00000206013.2	-4081	5.61285e-06	1.50796e-07
chr17	5336188	+	A	rs1050456	3'UTR	Esophagus_Muscularis	17_5336188_A_G_b37	ENSG00000029725.12	150630	2.1739e-05	4.06331e-07
chr17	6556022	+	A	rs7226265	3'UTR	Esophagus_Muscularis	17_6556022_A_G_b37	ENSG00000198920.5	11945	1.27307e-10	1.8165e-35
chr18	319935	-	A	rs12190	3'UTR	Esophagus_Muscularis	18_319935_T_C_b37	ENSG00000264514.1	3198	3.38291e-11	2.05027e-07
chr18	319935	-	A	rs12190	3'UTR	Esophagus_Muscularis	18_319935_T_C_b37	ENSG00000264433.1	2569	9.69045e-08	0.000289145
chr22	17538232	+	C	rs2537973	ncRNA	Esophagus_Muscularis	22_17538232_C_G_b37	ENSG00000237438.2	20772	5.66372e-09	9.93113e-23
chr22	19018402	+	A	rs11089248	ncRNA	Esophagus_Muscularis	22_19018402_A_T_b37	ENSG00000273032.1	13055	3.99048e-09	4.06165e-06
chr9	21862271	+	A	rs15735	3'UTR	Esophagus_Muscularis	9_21862271_A_C_b37	ENSG00000099810.14	59729	6.51412e-09	3.49173e-08
chr19	38188233	-	A	rs55743020	3'UTR	Esophagus_Muscularis	19_38188233_T_G_b37	ENSG00000245680.5	479406	2.44054e-08	2.19372e-06
chr19	38188233	-	A	rs55743020	3'UTR	Esophagus_Muscularis	19_38188233_T_G_b37	ENSG00000226686.3	445419	2.66665e-29	3.87989e-41
chr19	38188233	-	A	rs55743020	3'UTR	Esophagus_Muscularis	19_38188233_T_G_b37	ENSG00000188227.8	190284	5.38767e-05	0.00706415
chr19	38188233	-	A	rs55743020	3'UTR	Esophagus_Muscularis	19_38188233_T_G_b37	ENSG00000267470.1	147798	6.58666e-06	5.44177e-07
chr19	38188233	-	A	rs55743020	3'UTR	Esophagus_Muscularis	19_38188233_T_G_b37	ENSG00000196381.6	18559	1.2678e-07	0.00012838
chr1	205043250	+	R	rs1042831	3'UTR	Esophagus_Muscularis	1_205043250_G_C_b37	ENSG00000133059.12	-137477	1.82317e-07	9.21499e-06
chr6	80775487	-	A	rs4642425	ncRNA	Esophagus_Muscularis	6_80775487_T_A_b37	ENSG00000118402.5	118190	1.23284e-05	6.91637e-05
chr5	118735107	+	A	rs1047322	3'UTR	Esophagus_Muscularis	5_118735107_A_G_b37	ENSG00000145779.7	130720	7.05836e-05	0.0263338
chr16	67977382	-	A	rs1109166	5'UTR	Esophagus_Muscularis	16_67977382_T_C_b37	ENSG00000102904.10	136714	4.99858e-06	0.000144439
chr10	88768657	+	C	rs1745901	ncRNA	Esophagus_Muscularis	10_88768657_C_T_b37	ENSG00000240089.2	16647	9.93004e-06	0.0053056
chr4	119631992	+	A	rs1064034	3'UTR	Esophagus_Muscularis	4_119631992_A_T_b37	ENSG00000269893.2	432128	1.16412e-06	4.33626e-13
chr17	61780793	-	C	rs13380863	3'UTR	Esophagus_Muscularis	17_61780793_G_A_b37	ENSG00000108592.12	-126579	7.71385e-13	4.04001e-42
chr1	247319830	-	C	rs74318046	3'UTR	Esophagus_Muscularis	1_247319830_G_A_b37	ENSG00000196418.8	-15488	1.37899e-06	1.26144e-13
chr12	110290073	-	C	rs1055794	3'UTR	Esophagus_Muscularis	12_110290073_G_A_b37	ENSG00000139433.5	-28220	1.90283e-12	5.61491e-13
chr12	121177272	+	FR	rs3916	3'UTR	Esophagus_Muscularis	12_121177272_G_C_b37	ENSG00000157895.7	-277033	1.87469e-05	4.22933e-15
chr12	54575800	-	R	rs2233921	3'UTR	Esophagus_Muscularis	12_54575800_C_A_b37	ENSG00000248265.1	123762	1.51448e-14	9.9072e-11
chr12	54575800	-	R	rs2233921	3'UTR	Esophagus_Muscularis	12_54575800_C_A_b37	ENSG00000260470.1	34791	1.41437e-08	3.82267e-05
chr12	54575800	-	R	rs2233921	3'UTR	Esophagus_Muscularis	12_54575800_C_A_b37	ENSG00000257534.1	17564	1.78068e-06	0.00370057
chr12	54575800	-	R	rs2233921	3'UTR	Esophagus_Muscularis	12_54575800_C_A_b37	ENSG00000123415.10	-6978	6.20082e-11	3.84126e-07
chr6	33665001	-	C	rs749847	3'UTR	Esophagus_Muscularis	6_33665001_G_C_b37	ENSG00000096433.6	76859	2.17649e-08	3.22078e-05
chr6	33665001	-	C	rs749847	3'UTR	Esophagus_Muscularis	6_33665001_G_C_b37	ENSG00000161896.6	-49761	5.78736e-06	0.000591558
chr5	68513599	+	R	rs2242350	5'UTR	Esophagus_Muscularis	5_68513599_G_T_b37	ENSG00000085231.9	-152033	2.34423e-09	7.94746e-08
chr5	68513599	+	R	rs2242350	5'UTR	Esophagus_Muscularis	5_68513599_G_T_b37	ENSG00000253203.2	-492742	0.000228903	0.00101837
chr20	61142975	-	C	rs6062283	ncRNA	Esophagus_Muscularis	20_61142975_G_C_b37	ENSG00000174403.11	-5758	2.3047e-08	1.75358e-10
chr16	67977382	-	A	rs1109166	5'UTR	Esophagus_Muscularis	16_67977382_T_C_b37	ENSG00000132600.12	-367495	9.14606e-10	2.67845e-30
chr9	131071722	-	FR	rs2231645	3'UTR	Esophagus_Muscularis	9_131071722_T_A_b37	ENSG00000272960.1	3928	4.41441e-05	0.0182726
chr9	131071722	-	FR	rs2231645	3'UTR	Esophagus_Muscularis	9_131071722_T_A_b37	ENSG00000167118.6	-61876	2.51008e-05	7.46017e-13
chr13	113753529	+	C	rs964617	3'UTR	Esophagus_Muscularis	13_113753529_C_T_b37	ENSG00000057593.9	-6576	1.16379e-05	0.000697806
chr14	64948489	-	A	rs10133848	3'UTR	Esophagus_Muscularis	14_64948489_T_A_b37	ENSG00000259116.1	-58597	1.06552e-06	0.00112284
chr19	47291492	-	C	rs3027955	5'UTR	Esophagus_Muscularis	19_47291492_G_A_b37	ENSG00000181027.6	42189	1.85788e-05	4.75212e-25
chr19	47291492	-	C	rs3027955	5'UTR	Esophagus_Muscularis	19_47291492_G_A_b37	ENSG00000090372.10	41241	3.78733e-05	3.44459e-10
chr2	86368641	+	C	rs3731819	3'UTR	Esophagus_Muscularis	2_86368641_C_A_b37	ENSG00000068654.11	35363	3.96348e-06	6.63091e-28
chr1	1597020	-	R	rs72634820	3'UTR	Heart_Atrial_Appendage	1_1597020_C_G_b37	ENSG00000189339.7	-27147	2.93467e-21	3.40776e-19
chr1	1597020	-	R	rs72634820	3'UTR	Heart_Atrial_Appendage	1_1597020_C_G_b37	ENSG00000227775.3	-58931	2.94802e-13	5.8341e-14
chr13	46672870	+	A	rs17843997	ncRNA	Heart_Atrial_Appendage	13_46672870_A_T_b37	ENSG00000123200.12	45976	1.09756e-05	0.00537319
chr18	319935	-	A	rs12190	3'UTR	Heart_Atrial_Appendage	18_319935_T_C_b37	ENSG00000264514.1	3198	1.44763e-07	0.000201578
chr18	319935	-	A	rs12190	3'UTR	Heart_Atrial_Appendage	18_319935_T_C_b37	ENSG00000264433.1	2569	1.56811e-05	0.00788163
chr22	17538232	+	C	rs2537973	ncRNA	Heart_Atrial_Appendage	22_17538232_C_G_b37	ENSG00000237438.2	20772	2.8621e-06	9.32258e-11
chr7	29690811	-	A	rs28591682	ncRNA	Heart_Atrial_Appendage	7_29690811_T_C_b37	ENSG00000227855.3	968	3.76137e-06	0.000169504
chr19	38188233	-	A	rs55743020	3'UTR	Heart_Atrial_Appendage	19_38188233_T_G_b37	ENSG00000226686.3	445419	4.86601e-23	3.51639e-34
chr19	38188233	-	A	rs55743020	3'UTR	Heart_Atrial_Appendage	19_38188233_T_G_b37	ENSG00000196381.6	18559	1.31321e-06	0.000579326
chr1	205043250	+	R	rs1042831	3'UTR	Heart_Atrial_Appendage	1_205043250_G_C_b37	ENSG00000133059.12	-137477	3.53972e-05	0.00107566
chr16	67977382	-	A	rs1109166	5'UTR	Heart_Atrial_Appendage	16_67977382_T_C_b37	ENSG00000124067.12	-26122	4.15299e-05	0.00709683
chr10	97423708	-	FR	rs6946	3'UTR	Heart_Atrial_Appendage	10_97423708_C_A_b37	ENSG00000119977.16	-30192	7.20707e-10	1.03097e-06
chr17	61780793	-	C	rs13380863	3'UTR	Heart_Atrial_Appendage	17_61780793_G_A_b37	ENSG00000108592.12	-126579	2.70796e-08	6.73804e-23
chr12	54575800	-	R	rs2233921	3'UTR	Heart_Atrial_Appendage	12_54575800_C_A_b37	ENSG00000250742.1	55918	7.0679e-06	0.00838836
chr15	100256618	+	FR	rs325380	3'UTR	Heart_Atrial_Appendage	15_100256618_A_C_b37	ENSG00000183060.11	-17148	1.8241e-08	4.84391e-13
chr1	1597020	-	R	rs72634820	3'UTR	Heart_Left_Ventricle	1_1597020_C_G_b37	ENSG00000189339.7	-27147	5.983e-28	7.9141e-23
chr1	1597020	-	R	rs72634820	3'UTR	Heart_Left_Ventricle	1_1597020_C_G_b37	ENSG00000227775.3	-58931	3.377e-12	3.19905e-11
chr11	295445	+	FR	rs1060814	3'UTR	Heart_Left_Ventricle	11_295445_A_C_b37	ENSG00000142102.11	6307	4.06166e-06	6.23169e-14
chr22	17538232	+	C	rs2537973	ncRNA	Heart_Left_Ventricle	22_17538232_C_G_b37	ENSG00000237438.2	20772	2.5367e-07	5.95181e-11
chr22	19018402	+	A	rs11089248	ncRNA	Heart_Left_Ventricle	22_19018402_A_T_b37	ENSG00000273032.1	13055	1.09615e-06	0.00283256
chr19	38188233	-	A	rs55743020	3'UTR	Heart_Left_Ventricle	19_38188233_T_G_b37	ENSG00000226686.3	445419	6.19059e-30	1.98317e-41
chr19	38188233	-	A	rs55743020	3'UTR	Heart_Left_Ventricle	19_38188233_T_G_b37	ENSG00000196381.6	18559	3.89128e-07	8.17747e-06
chr10	88768657	+	C	rs1745901	ncRNA	Heart_Left_Ventricle	10_88768657_C_T_b37	ENSG00000240089.2	16647	1.39999e-07	0.000356942
chr10	88768657	+	C	rs1745901	ncRNA	Heart_Left_Ventricle	10_88768657_C_T_b37	ENSG00000261011.1	7264	5.61006e-08	0.000176404
chr10	97423708	-	FR	rs6946	3'UTR	Heart_Left_Ventricle	10_97423708_C_A_b37	ENSG00000119977.16	-30192	1.70946e-05	0.000228486
chr17	61780793	-	C	rs13380863	3'UTR	Heart_Left_Ventricle	17_61780793_G_A_b37	ENSG00000108592.12	-126579	2.64535e-10	1.30222e-28
chr5	68513599	+	R	rs2242350	5'UTR	Heart_Left_Ventricle	5_68513599_G_T_b37	ENSG00000134058.6	-17069	4.73727e-05	0.00289082
chr5	68513599	+	R	rs2242350	5'UTR	Heart_Left_Ventricle	5_68513599_G_T_b37	ENSG00000183323.8	-115037	9.67406e-07	0.000215412
chr5	68513599	+	R	rs2242350	5'UTR	Heart_Left_Ventricle	5_68513599_G_T_b37	ENSG00000197822.6	-274520	8.53516e-06	0.000497126
chr16	67977382	-	A	rs1109166	5'UTR	Heart_Left_Ventricle	16_67977382_T_C_b37	ENSG00000132600.12	-367495	3.67381e-06	1.64034e-08
chr9	131071722	-	FR	rs2231645	3'UTR	Heart_Left_Ventricle	9_131071722_T_A_b37	ENSG00000272960.1	3928	3.44377e-07	1.52983e-05
chr15	100256618	+	FR	rs325380	3'UTR	Heart_Left_Ventricle	15_100256618_A_C_b37	ENSG00000183060.11	-17148	4.63604e-06	1.7872e-07
chr1	1597020	-	R	rs72634820	3'UTR	Liver	1_1597020_C_G_b37	ENSG00000189339.7	-27147	5.20713e-12	2.73852e-09
chr1	1597020	-	R	rs72634820	3'UTR	Liver	1_1597020_C_G_b37	ENSG00000227775.3	-58931	5.26769e-12	5.77502e-11
chr13	46672870	+	A	rs17843997	ncRNA	Liver	13_46672870_A_T_b37	ENSG00000235903.3	45929	2.04804e-09	7.03817e-06
chr10	97423708	-	FR	rs6946	3'UTR	Liver	10_97423708_C_A_b37	ENSG00000059573.4	7245	6.37279e-08	2.29614e-05
chr12	54575800	-	R	rs2233921	3'UTR	Liver	12_54575800_C_A_b37	ENSG00000123415.10	-6978	2.59893e-08	7.6053e-05
chr19	58597405	+	C	rs1064267	3'UTR	Liver	19_58597405_C_T_b37	ENSG00000181894.10	-69072	1.37439e-05	1.16877e-05
chr1	1597020	-	R	rs72634820	3'UTR	Lung	1_1597020_C_G_b37	ENSG00000189339.7	-27147	2.91526e-33	1.33229e-30
chr1	1597020	-	R	rs72634820	3'UTR	Lung	1_1597020_C_G_b37	ENSG00000227775.3	-58931	1.51606e-28	4.00459e-27
chr11	295445	+	FR	rs1060814	3'UTR	Lung	11_295445_A_C_b37	ENSG00000255026.1	8140	3.89106e-10	1.55213e-09
chr11	295445	+	FR	rs1060814	3'UTR	Lung	11_295445_A_C_b37	ENSG00000142102.11	6307	7.95816e-15	1.27436e-19
chr11	295445	+	FR	rs1060814	3'UTR	Lung	11_295445_A_C_b37	ENSG00000206013.2	-4081	6.902e-10	8.52679e-13
chr17	6556022	+	A	rs7226265	3'UTR	Lung	17_6556022_A_G_b37	ENSG00000261996.1	-2306	5.93048e-07	2.05455e-05
chr18	319935	-	A	rs12190	3'UTR	Lung	18_319935_T_C_b37	ENSG00000264514.1	3198	4.97226e-13	2.08457e-09
chr18	319935	-	A	rs12190	3'UTR	Lung	18_319935_T_C_b37	ENSG00000264433.1	2569	1.02149e-06	0.000462219
chr22	17538232	+	C	rs2537973	ncRNA	Lung	22_17538232_C_G_b37	ENSG00000237438.2	20772	5.10106e-09	5.14288e-12
chr22	19018402	+	A	rs11089248	ncRNA	Lung	22_19018402_A_T_b37	ENSG00000273032.1	13055	3.7733e-08	4.33065e-09
chr22	19018402	+	A	rs11089248	ncRNA	Lung	22_19018402_A_T_b37	ENSG00000241527.1	-3675	5.02079e-11	3.71156e-07
chr19	38188233	-	A	rs55743020	3'UTR	Lung	19_38188233_T_G_b37	ENSG00000226686.3	445419	4.5565e-17	3.46527e-17
chr19	38188233	-	A	rs55743020	3'UTR	Lung	19_38188233_T_G_b37	ENSG00000196381.6	18559	3.74871e-10	1.39005e-08
chr12	65270436	+	A	rs7311657	3'UTR	Lung	12_65270436_A_G_b37	ENSG00000255693.1	-6738	4.26213e-12	2.88199e-08
chr1	205043250	+	R	rs1042831	3'UTR	Lung	1_205043250_G_C_b37	ENSG00000174529.6	-10395	3.20453e-07	0.000329268
chr16	31343653	+	A	rs3087796	3'UTR	Lung	16_31343653_A_G_b37	ENSG00000260740.2	-156160	1.80827e-05	1.25087e-18
chr4	119631992	+	A	rs1064034	3'UTR	Lung	4_119631992_A_T_b37	ENSG00000260404.2	119064	6.58549e-05	7.3781e-14
chr19	16243590	+	A	rs3745314	3'UTR	Lung	19_16243590_A_C_b37	ENSG00000167461.7	21151	7.57926e-07	0.000222861
chr17	61780793	-	C	rs13380863	3'UTR	Lung	17_61780793_G_A_b37	ENSG00000198909.3	81018	3.19641e-10	2.70528e-07
chr17	61780793	-	C	rs13380863	3'UTR	Lung	17_61780793_G_A_b37	ENSG00000263883.1	66832	8.51221e-05	0.00851575
chr17	61780793	-	C	rs13380863	3'UTR	Lung	17_61780793_G_A_b37	ENSG00000108592.12	-126579	6.94405e-12	1.49634e-40
chr12	54575800	-	R	rs2233921	3'UTR	Lung	12_54575800_C_A_b37	ENSG00000248265.1	123762	1.14787e-30	1.12693e-24
chr12	54575800	-	R	rs2233921	3'UTR	Lung	12_54575800_C_A_b37	ENSG00000260470.1	34791	1.76661e-06	0.0040491
chr12	54575800	-	R	rs2233921	3'UTR	Lung	12_54575800_C_A_b37	ENSG00000257534.1	17564	9.8128e-08	0.000260862
chr12	54575800	-	R	rs2233921	3'UTR	Lung	12_54575800_C_A_b37	ENSG00000123415.10	-6978	2.11601e-12	1.77771e-08
chr12	121177272	+	FR	rs3916	3'UTR	Lung	12_121177272_G_C_b37	ENSG00000157837.11	-164902	3.24467e-06	1.84557e-07
chr1	247319830	-	C	rs74318046	3'UTR	Lung	1_247319830_G_A_b37	ENSG00000196418.8	-15488	5.5951e-08	6.57871e-20
chr5	68513599	+	R	rs2242350	5'UTR	Lung	5_68513599_G_T_b37	ENSG00000213830.3	-95865	5.33042e-05	0.0021923
chr5	68513599	+	R	rs2242350	5'UTR	Lung	5_68513599_G_T_b37	ENSG00000183323.8	-115037	6.46568e-11	7.93615e-12
chr16	67977382	-	A	rs1109166	5'UTR	Lung	16_67977382_T_C_b37	ENSG00000103064.9	-321051	0.000117409	8.30438e-08
chr16	67977382	-	A	rs1109166	5'UTR	Lung	16_67977382_T_C_b37	ENSG00000132600.12	-367495	4.28558e-07	1.12417e-14
chr9	131071722	-	FR	rs2231645	3'UTR	Lung	9_131071722_T_A_b37	ENSG00000273281.1	3093	2.33783e-05	0.00410316
chr9	131071722	-	FR	rs2231645	3'UTR	Lung	9_131071722_T_A_b37	ENSG00000167118.6	-61876	1.37031e-05	2.39746e-14
chr9	139301414	-	C	rs10706	ncRNA	Lung	9_139301414_G_C_b37	ENSG00000148396.14	-70727	6.68317e-09	2.60928e-10
chr15	100256618	+	FR	rs325380	3'UTR	Lung	15_100256618_A_C_b37	ENSG00000183060.11	-17148	4.55377e-07	5.5238e-11
chr1	1597020	-	R	rs72634820	3'UTR	Muscle_Skeletal	1_1597020_C_G_b37	ENSG00000189339.7	-27147	3.12857e-47	1.41162e-43
chr1	1597020	-	R	rs72634820	3'UTR	Muscle_Skeletal	1_1597020_C_G_b37	ENSG00000227775.3	-58931	4.64295e-40	8.31978e-36
chr11	295445	+	FR	rs1060814	3'UTR	Muscle_Skeletal	11_295445_A_C_b37	ENSG00000142102.11	6307	2.90941e-12	3.93001e-27
chr17	6556022	+	A	rs7226265	3'UTR	Muscle_Skeletal	17_6556022_A_G_b37	ENSG00000198920.5	11945	1.93933e-06	0.00253272
chr18	319935	-	A	rs12190	3'UTR	Muscle_Skeletal	18_319935_T_C_b37	ENSG00000101557.10	161552	5.26987e-05	3.34732e-10
chr22	17538232	+	C	rs2537973	ncRNA	Muscle_Skeletal	22_17538232_C_G_b37	ENSG00000237438.2	20772	3.47199e-11	2.66527e-26
chr22	19018402	+	A	rs11089248	ncRNA	Muscle_Skeletal	22_19018402_A_T_b37	ENSG00000273032.1	13055	1.64442e-05	0.000159838
chr22	19018402	+	A	rs11089248	ncRNA	Muscle_Skeletal	22_19018402_A_T_b37	ENSG00000241527.1	-3675	1.11284e-07	2.36108e-06
chr22	19018402	+	A	rs11089248	ncRNA	Muscle_Skeletal	22_19018402_A_T_b37	ENSG00000070413.14	-91565	2.49721e-10	8.4514e-13
chr19	38188233	-	A	rs55743020	3'UTR	Muscle_Skeletal	19_38188233_T_G_b37	ENSG00000226686.3	445419	2.17511e-21	3.82798e-24
chr1	205043250	+	R	rs1042831	3'UTR	Muscle_Skeletal	1_205043250_G_C_b37	ENSG00000133069.10	-154054	3.93325e-07	3.81145e-07
chr12	58120276	-	FR	rs12318065	3'UTR	Muscle_Skeletal	12_58120276_C_A_b37	ENSG00000166896.3	-215048	1.49358e-05	4.31077e-91
chr16	31343653	+	A	rs3087796	3'UTR	Muscle_Skeletal	16_31343653_A_G_b37	ENSG00000260911.1	289182	2.99393e-05	5.3809e-15
chr16	31343653	+	A	rs3087796	3'UTR	Muscle_Skeletal	16_31343653_A_G_b37	ENSG00000140678.12	-22802	8.26541e-05	0.0280461
chr4	119631992	+	A	rs1064034	3'UTR	Muscle_Skeletal	4_119631992_A_T_b37	ENSG00000225892.3	77107	6.68148e-07	9.04032e-10
chr17	61780793	-	C	rs13380863	3'UTR	Muscle_Skeletal	17_61780793_G_A_b37	ENSG00000198909.3	81018	5.18677e-07	0.000644385
chr17	61780793	-	C	rs13380863	3'UTR	Muscle_Skeletal	17_61780793_G_A_b37	ENSG00000108592.12	-126579	9.56278e-15	1.03959e-56
chr12	54575800	-	R	rs2233921	3'UTR	Muscle_Skeletal	12_54575800_C_A_b37	ENSG00000248265.1	123762	2.28508e-09	1.48424e-46
chr12	54575800	-	R	rs2233921	3'UTR	Muscle_Skeletal	12_54575800_C_A_b37	ENSG00000257534.1	17564	5.40408e-09	2.49393e-05
chr12	110290073	-	C	rs1055794	3'UTR	Muscle_Skeletal	12_110290073_G_A_b37	ENSG00000139433.5	-28220	3.13488e-08	2.15747e-07
chr12	110290073	-	C	rs1055794	3'UTR	Muscle_Skeletal	12_110290073_G_A_b37	ENSG00000204852.11	-761759	1.15032e-07	3.26865e-06
chr12	121177272	+	FR	rs3916	3'UTR	Muscle_Skeletal	12_121177272_G_C_b37	ENSG00000122971.4	13734	2.33122e-06	0.00148443
chr6	33665001	-	C	rs749847	3'UTR	Muscle_Skeletal	6_33665001_G_C_b37	ENSG00000030110.8	116982	3.3735e-09	3.46308e-63
chr6	33665001	-	C	rs749847	3'UTR	Muscle_Skeletal	6_33665001_G_C_b37	ENSG00000137288.5	-14503	9.3418e-08	5.38086e-05
chr5	68513599	+	R	rs2242350	5'UTR	Muscle_Skeletal	5_68513599_G_T_b37	ENSG00000134058.6	-17069	4.52422e-05	0.000235088
chr5	68513599	+	R	rs2242350	5'UTR	Muscle_Skeletal	5_68513599_G_T_b37	ENSG00000183323.8	-115037	3.71706e-16	1.388e-21
chr5	68513599	+	R	rs2242350	5'UTR	Muscle_Skeletal	5_68513599_G_T_b37	ENSG00000197822.6	-274520	1.54117e-06	7.8992e-10
chr16	67977382	-	A	rs1109166	5'UTR	Muscle_Skeletal	16_67977382_T_C_b37	ENSG00000132600.12	-367495	3.95309e-06	7.51754e-09
chr16	86771201	+	C	rs35670068	ncRNA	Muscle_Skeletal	16_86771201_C_T_b37	ENSG00000261175.1	15504	3.14686e-15	1.19255e-52
chr16	89805794	+	A	rs9282682	3'UTR	Muscle_Skeletal	16_89805794_A_G_b37	ENSG00000158805.7	18986	3.25101e-06	2.72907e-05
chr16	89805794	+	A	rs9282682	3'UTR	Muscle_Skeletal	16_89805794_A_G_b37	ENSG00000187741.10	-77271	2.35403e-05	3.1285e-33
chr9	131071722	-	FR	rs2231645	3'UTR	Muscle_Skeletal	9_131071722_T_A_b37	ENSG00000272960.1	3928	2.45324e-08	1.00104e-05
chr9	131071722	-	FR	rs2231645	3'UTR	Muscle_Skeletal	9_131071722_T_A_b37	ENSG00000273281.1	3093	9.16191e-09	3.86883e-05
chr9	131071722	-	FR	rs2231645	3'UTR	Muscle_Skeletal	9_131071722_T_A_b37	ENSG00000167118.6	-61876	1.43089e-09	5.04895e-06
chr9	139301414	-	C	rs10706	ncRNA	Muscle_Skeletal	9_139301414_G_C_b37	ENSG00000148384.11	-32860	4.42836e-08	1.26912e-12
chr15	100256618	+	FR	rs325380	3'UTR	Muscle_Skeletal	15_100256618_A_C_b37	ENSG00000183060.11	-17148	2.84334e-12	2.27153e-14
chr2	39892373	+	A	rs12989245	ncRNA	Muscle_Skeletal	2_39892373_A_C_b37	ENSG00000138050.10	-114034	3.93817e-07	1.01636e-11
chr2	183960477	+	C	rs35941903	3'UTR	Muscle_Skeletal	2_183960477_C_T_b37	ENSG00000163002.8	-21764	7.46339e-06	1.24201e-05
chr19	47291492	-	C	rs3027955	5'UTR	Muscle_Skeletal	19_47291492_G_A_b37	ENSG00000181027.6	42189	7.49238e-06	1.88583e-18
chr19	47291492	-	C	rs3027955	5'UTR	Muscle_Skeletal	19_47291492_G_A_b37	ENSG00000090372.10	41241	3.60493e-07	2.13027e-22
chr14	64948489	-	A	rs10133848	3'UTR	Muscle_Skeletal	14_64948489_T_A_b37	ENSG00000259116.1	-58597	2.5815e-07	3.53018e-07
chr3	196555443	+	C	rs3662	3'UTR	Muscle_Skeletal	3_196555443_C_A_b37	ENSG00000180370.6	88715	8.14429e-09	3.09284e-15
chr1	1597020	-	R	rs72634820	3'UTR	Nerve_Tibial	1_1597020_C_G_b37	ENSG00000189339.7	-27147	5.85977e-29	1.95594e-25
chr1	1597020	-	R	rs72634820	3'UTR	Nerve_Tibial	1_1597020_C_G_b37	ENSG00000227775.3	-58931	1.00712e-22	3.74484e-21
chr11	295445	+	FR	rs1060814	3'UTR	Nerve_Tibial	11_295445_A_C_b37	ENSG00000142102.11	6307	9.91752e-10	3.21353e-19
chr11	295445	+	FR	rs1060814	3'UTR	Nerve_Tibial	11_295445_A_C_b37	ENSG00000206013.2	-4081	6.09372e-14	3.95869e-18
chr13	46672870	+	A	rs17843997	ncRNA	Nerve_Tibial	13_46672870_A_T_b37	ENSG00000123200.12	45976	1.65336e-05	1.28001e-05
chr13	46672870	+	A	rs17843997	ncRNA	Nerve_Tibial	13_46672870_A_T_b37	ENSG00000235903.3	45929	1.02633e-09	7.53987e-07
chr17	5336188	+	A	rs1050456	3'UTR	Nerve_Tibial	17_5336188_A_G_b37	ENSG00000005100.8	-36192	4.02939e-07	2.28017e-09
chr17	5336188	+	A	rs1050456	3'UTR	Nerve_Tibial	17_5336188_A_G_b37	ENSG00000167842.11	-53417	1.97132e-06	0.000163155
chr17	6556022	+	A	rs7226265	3'UTR	Nerve_Tibial	17_6556022_A_G_b37	ENSG00000261996.1	-2306	1.81702e-06	0.00162108
chr18	319935	-	A	rs12190	3'UTR	Nerve_Tibial	18_319935_T_C_b37	ENSG00000264514.1	3198	1.39724e-11	9.5235e-08
chr18	10488064	+	C	rs3811368	3'UTR	Nerve_Tibial	18_10488064_C_T_b37	ENSG00000134265.8	-37838	2.46656e-06	3.61126e-47
chr22	17538232	+	C	rs2537973	ncRNA	Nerve_Tibial	22_17538232_C_G_b37	ENSG00000237438.2	20772	2.36295e-09	3.08429e-34
chr22	17538232	+	C	rs2537973	ncRNA	Nerve_Tibial	22_17538232_C_G_b37	ENSG00000273203.1	-10479	1.31453e-07	2.75484e-18
chr22	19018402	+	A	rs11089248	ncRNA	Nerve_Tibial	22_19018402_A_T_b37	ENSG00000273032.1	13055	8.83797e-08	1.03414e-05
chr22	19018402	+	A	rs11089248	ncRNA	Nerve_Tibial	22_19018402_A_T_b37	ENSG00000273164.1	7833	6.98167e-06	2.87693e-05
chr22	19018402	+	A	rs11089248	ncRNA	Nerve_Tibial	22_19018402_A_T_b37	ENSG00000241527.1	-3675	5.64415e-08	5.17855e-06
chr9	21862271	+	A	rs15735	3'UTR	Nerve_Tibial	9_21862271_A_C_b37	ENSG00000099810.14	59729	9.21318e-07	6.36459e-06
chr19	38188233	-	A	rs55743020	3'UTR	Nerve_Tibial	19_38188233_T_G_b37	ENSG00000226686.3	445419	1.41936e-14	6.78129e-17
chr19	38188233	-	A	rs55743020	3'UTR	Nerve_Tibial	19_38188233_T_G_b37	ENSG00000267470.1	147798	4.50811e-05	1.71021e-08
chr19	38188233	-	A	rs55743020	3'UTR	Nerve_Tibial	19_38188233_T_G_b37	ENSG00000196381.6	18559	2.56872e-12	5.24595e-11
chr1	205043250	+	R	rs1042831	3'UTR	Nerve_Tibial	1_205043250_G_C_b37	ENSG00000174529.6	-10395	6.59315e-06	7.67496e-05
chr1	205043250	+	R	rs1042831	3'UTR	Nerve_Tibial	1_205043250_G_C_b37	ENSG00000133059.12	-137477	3.48546e-08	1.05988e-07
chr5	118735107	+	A	rs1047322	3'UTR	Nerve_Tibial	5_118735107_A_G_b37	ENSG00000133835.10	-53031	4.60046e-07	4.27213e-08
chr16	67977382	-	A	rs1109166	5'UTR	Nerve_Tibial	16_67977382_T_C_b37	ENSG00000141084.6	136827	9.07366e-05	2.74081e-09
chr16	67977382	-	A	rs1109166	5'UTR	Nerve_Tibial	16_67977382_T_C_b37	ENSG00000213398.3	6	4.55537e-09	3.03331e-06
chr16	67977382	-	A	rs1109166	5'UTR	Nerve_Tibial	16_67977382_T_C_b37	ENSG00000132600.12	-367495	2.24081e-07	3.08092e-13
chr10	88768657	+	C	rs1745901	ncRNA	Nerve_Tibial	10_88768657_C_T_b37	ENSG00000240089.2	16647	3.15928e-06	9.69408e-08
chr10	88768657	+	C	rs1745901	ncRNA	Nerve_Tibial	10_88768657_C_T_b37	ENSG00000261011.1	7264	1.27178e-06	1.24189e-07
chr10	97423708	-	FR	rs6946	3'UTR	Nerve_Tibial	10_97423708_C_A_b37	ENSG00000119977.16	-30192	9.59424e-06	0.00070707
chr4	119631992	+	A	rs1064034	3'UTR	Nerve_Tibial	4_119631992_A_T_b37	ENSG00000164099.3	357834	1.85178e-06	6.06373e-05
chr4	119631992	+	A	rs1064034	3'UTR	Nerve_Tibial	4_119631992_A_T_b37	ENSG00000154608.9	243247	6.94794e-08	2.15206e-11
chr2	86368641	+	C	rs3731819	3'UTR	Nerve_Tibial	2_86368641_C_A_b37	ENSG00000068654.11	35363	2.25155e-05	2.36119e-21
chr19	16243590	+	A	rs3745314	3'UTR	Nerve_Tibial	19_16243590_A_C_b37	ENSG00000167461.7	21151	1.45704e-05	0.00251126
chr17	61780793	-	C	rs13380863	3'UTR	Nerve_Tibial	17_61780793_G_A_b37	ENSG00000198909.3	81018	4.90977e-11	1.37614e-09
chr17	61780793	-	C	rs13380863	3'UTR	Nerve_Tibial	17_61780793_G_A_b37	ENSG00000266173.1	-38537	2.47621e-05	7.25822e-05
chr17	61780793	-	C	rs13380863	3'UTR	Nerve_Tibial	17_61780793_G_A_b37	ENSG00000198231.8	-70343	7.68811e-06	3.60402e-09
chr17	61780793	-	C	rs13380863	3'UTR	Nerve_Tibial	17_61780793_G_A_b37	ENSG00000108592.12	-126579	5.55375e-13	2.9184e-55
chr12	110290073	-	C	rs1055794	3'UTR	Nerve_Tibial	12_110290073_G_A_b37	ENSG00000111199.6	19533	3.75962e-12	7.89492e-09
chr12	110290073	-	C	rs1055794	3'UTR	Nerve_Tibial	12_110290073_G_A_b37	ENSG00000139433.5	-28220	5.34481e-07	9.59284e-07
chr12	121177272	+	FR	rs3916	3'UTR	Nerve_Tibial	12_121177272_G_C_b37	ENSG00000175970.7	29034	2.20971e-06	0.00012409
chr12	121177272	+	FR	rs3916	3'UTR	Nerve_Tibial	12_121177272_G_C_b37	ENSG00000157837.11	-164902	3.62e-05	6.86155e-14
chr12	54575800	-	R	rs2233921	3'UTR	Nerve_Tibial	12_54575800_C_A_b37	ENSG00000248265.1	123762	1.34937e-14	3.2829e-19
chr12	54575800	-	R	rs2233921	3'UTR	Nerve_Tibial	12_54575800_C_A_b37	ENSG00000257534.1	17564	8.88551e-12	6.36274e-08
chr12	54575800	-	R	rs2233921	3'UTR	Nerve_Tibial	12_54575800_C_A_b37	ENSG00000123415.10	-6978	2.62669e-06	0.00675915
chr6	33665001	-	C	rs749847	3'UTR	Nerve_Tibial	6_33665001_G_C_b37	ENSG00000030110.8	116982	1.38136e-05	7.26019e-13
chr6	33665001	-	C	rs749847	3'UTR	Nerve_Tibial	6_33665001_G_C_b37	ENSG00000096433.6	76859	2.28923e-05	0.000118918
chr1	247319830	-	C	rs74318046	3'UTR	Nerve_Tibial	1_247319830_G_A_b37	ENSG00000196418.8	-15488	4.75794e-09	8.8907e-17
chr22	38611080	+	C	rs9610915	3'UTR	Nerve_Tibial	22_38611080_C_G_b37	ENSG00000185022.7	13191	1.81768e-05	1.52893e-05
chr22	38611080	+	C	rs9610915	3'UTR	Nerve_Tibial	22_38611080_C_G_b37	ENSG00000198792.8	-57960	3.69815e-06	2.91515e-05
chr5	68513599	+	R	rs2242350	5'UTR	Nerve_Tibial	5_68513599_G_T_b37	ENSG00000153044.5	28224	2.14379e-05	0.00540511
chr5	68513599	+	R	rs2242350	5'UTR	Nerve_Tibial	5_68513599_G_T_b37	ENSG00000085231.9	-152033	9.34736e-06	5.28877e-05
chr16	89805794	+	A	rs9282682	3'UTR	Nerve_Tibial	16_89805794_A_G_b37	ENSG00000158805.7	18986	4.04929e-05	3.11754e-05
chr9	131071722	-	FR	rs2231645	3'UTR	Nerve_Tibial	9_131071722_T_A_b37	ENSG00000272960.1	3928	4.90872e-05	0.000830027
chr9	131071722	-	FR	rs2231645	3'UTR	Nerve_Tibial	9_131071722_T_A_b37	ENSG00000167118.6	-61876	2.74982e-14	5.84283e-23
chr9	139301414	-	C	rs10706	ncRNA	Nerve_Tibial	9_139301414_G_C_b37	ENSG00000148396.14	-70727	3.20111e-09	9.43361e-15
chr15	100256618	+	FR	rs325380	3'UTR	Nerve_Tibial	15_100256618_A_C_b37	ENSG00000183060.11	-17148	2.6837e-13	6.8653e-20
chr14	64948489	-	A	rs10133848	3'UTR	Nerve_Tibial	14_64948489_T_A_b37	ENSG00000126804.9	-22075	8.56214e-06	9.36725e-12
chr14	64948489	-	A	rs10133848	3'UTR	Nerve_Tibial	14_64948489_T_A_b37	ENSG00000089775.7	-23442	5.93109e-05	0.000114759
chr14	64948489	-	A	rs10133848	3'UTR	Nerve_Tibial	14_64948489_T_A_b37	ENSG00000259116.1	-58597	1.19081e-11	2.21731e-09
chr2	39892373	+	A	rs12989245	ncRNA	Nerve_Tibial	2_39892373_A_C_b37	ENSG00000152154.6	251	1.29789e-06	0.000631469
chr2	183960477	+	C	rs35941903	3'UTR	Nerve_Tibial	2_183960477_C_T_b37	ENSG00000163002.8	-21764	4.40333e-05	0.000486191
chr19	47291492	-	C	rs3027955	5'UTR	Nerve_Tibial	19_47291492_G_A_b37	ENSG00000181027.6	42189	5.15858e-05	1.48077e-32
chr19	47291492	-	C	rs3027955	5'UTR	Nerve_Tibial	19_47291492_G_A_b37	ENSG00000090372.10	41241	1.19045e-11	3.3715e-13
chr19	47291492	-	C	rs3027955	5'UTR	Nerve_Tibial	19_47291492_G_A_b37	ENSG00000105281.8	-359	6.16691e-09	1.7431e-07
chr1	1597020	-	R	rs72634820	3'UTR	Ovary	1_1597020_C_G_b37	ENSG00000189339.7	-27147	2.94582e-11	1.66065e-08
chr1	1597020	-	R	rs72634820	3'UTR	Ovary	1_1597020_C_G_b37	ENSG00000227775.3	-58931	1.35829e-09	2.29644e-06
chr19	38188233	-	A	rs55743020	3'UTR	Ovary	19_38188233_T_G_b37	ENSG00000226686.3	445419	5.67931e-06	0.000180882
chr19	38188233	-	A	rs55743020	3'UTR	Ovary	19_38188233_T_G_b37	ENSG00000196381.6	18559	9.36449e-06	0.00250578
chr1	1597020	-	R	rs72634820	3'UTR	Pancreas	1_1597020_C_G_b37	ENSG00000248333.3	6547	2.64834e-06	0.000195065
chr1	1597020	-	R	rs72634820	3'UTR	Pancreas	1_1597020_C_G_b37	ENSG00000189339.7	-27147	3.97016e-21	1.03166e-20
chr1	1597020	-	R	rs72634820	3'UTR	Pancreas	1_1597020_C_G_b37	ENSG00000227775.3	-58931	4.89325e-11	3.27982e-09
chr11	295445	+	FR	rs1060814	3'UTR	Pancreas	11_295445_A_C_b37	ENSG00000174885.8	17080	3.56387e-05	0.000115507
chr11	295445	+	FR	rs1060814	3'UTR	Pancreas	11_295445_A_C_b37	ENSG00000255026.1	8140	8.5039e-07	3.03727e-09
chr11	295445	+	FR	rs1060814	3'UTR	Pancreas	11_295445_A_C_b37	ENSG00000142102.11	6307	2.26824e-06	1.38148e-08
chr22	19018402	+	A	rs11089248	ncRNA	Pancreas	22_19018402_A_T_b37	ENSG00000241527.1	-3675	9.39937e-06	0.00202323
chr19	38188233	-	A	rs55743020	3'UTR	Pancreas	19_38188233_T_G_b37	ENSG00000226686.3	445419	3.05224e-05	0.000458556
chr12	65270436	+	A	rs7311657	3'UTR	Pancreas	12_65270436_A_G_b37	ENSG00000255693.1	-6738	2.45404e-12	1.48995e-08
chr16	67977382	-	A	rs1109166	5'UTR	Pancreas	16_67977382_T_C_b37	ENSG00000102981.5	282533	6.84724e-08	5.97354e-07
chr17	61780793	-	C	rs13380863	3'UTR	Pancreas	17_61780793_G_A_b37	ENSG00000198909.3	81018	3.12845e-05	0.00030388
chr17	61780793	-	C	rs13380863	3'UTR	Pancreas	17_61780793_G_A_b37	ENSG00000198231.8	-70343	6.25172e-13	4.56479e-12
chr17	61780793	-	C	rs13380863	3'UTR	Pancreas	17_61780793_G_A_b37	ENSG00000108592.12	-126579	3.87237e-09	1.01492e-21
chr12	54575800	-	R	rs2233921	3'UTR	Pancreas	12_54575800_C_A_b37	ENSG00000248265.1	123762	2.12504e-10	8.16069e-07
chr12	54575800	-	R	rs2233921	3'UTR	Pancreas	12_54575800_C_A_b37	ENSG00000260470.1	34791	1.2442e-05	0.0166404
chr12	54575800	-	R	rs2233921	3'UTR	Pancreas	12_54575800_C_A_b37	ENSG00000257534.1	17564	1.19374e-05	0.0095558
chr12	54575800	-	R	rs2233921	3'UTR	Pancreas	12_54575800_C_A_b37	ENSG00000123415.10	-6978	2.76234e-19	8.17681e-15
chr6	33665001	-	C	rs749847	3'UTR	Pancreas	6_33665001_G_C_b37	ENSG00000096433.6	76859	1.56264e-07	4.49796e-06
chr6	33665001	-	C	rs749847	3'UTR	Pancreas	6_33665001_G_C_b37	ENSG00000161896.6	-49761	2.92464e-13	1.44259e-13
chr5	68513599	+	R	rs2242350	5'UTR	Pancreas	5_68513599_G_T_b37	ENSG00000183323.8	-115037	3.62885e-09	7.2634e-16
chr19	47291492	-	C	rs3027955	5'UTR	Pancreas	19_47291492_G_A_b37	ENSG00000090372.10	41241	2.84606e-06	5.28349e-09
chr13	113753529	+	C	rs964617	3'UTR	Pancreas	13_113753529_C_T_b37	ENSG00000126217.16	204837	2.34986e-06	1.11657e-09
chr1	1597020	-	R	rs72634820	3'UTR	Pituitary	1_1597020_C_G_b37	ENSG00000189339.7	-27147	2.96248e-08	1.353e-06
chr1	1597020	-	R	rs72634820	3'UTR	Pituitary	1_1597020_C_G_b37	ENSG00000227775.3	-58931	1.64051e-08	4.17225e-05
chr18	10488064	+	C	rs3811368	3'UTR	Pituitary	18_10488064_C_T_b37	ENSG00000134265.8	-37838	6.13814e-08	4.98341e-07
chr22	17538232	+	C	rs2537973	ncRNA	Pituitary	22_17538232_C_G_b37	ENSG00000237438.2	20772	1.01949e-07	7.36526e-12
chr19	38188233	-	A	rs55743020	3'UTR	Pituitary	19_38188233_T_G_b37	ENSG00000226686.3	445419	6.35611e-09	1.01941e-14
chr19	38188233	-	A	rs55743020	3'UTR	Pituitary	19_38188233_T_G_b37	ENSG00000180479.9	102560	5.95375e-05	0.00497308
chr19	38188233	-	A	rs55743020	3'UTR	Pituitary	19_38188233_T_G_b37	ENSG00000196381.6	18559	4.74299e-06	0.000290632
chr15	73044575	-	C	rs9460	3'UTR	Pituitary	15_73044575_G_A_b37	ENSG00000140463.9	66048	7.4334e-06	0.0029061
chr12	54575800	-	R	rs2233921	3'UTR	Pituitary	12_54575800_C_A_b37	ENSG00000248265.1	123762	2.38735e-11	1.2662e-07
chr5	68513599	+	R	rs2242350	5'UTR	Pituitary	5_68513599_G_T_b37	ENSG00000183323.8	-115037	3.25457e-06	3.99958e-07
chr15	100256618	+	FR	rs325380	3'UTR	Pituitary	15_100256618_A_C_b37	ENSG00000183060.11	-17148	1.80904e-08	1.43588e-06
chr1	1597020	-	R	rs72634820	3'UTR	Prostate	1_1597020_C_G_b37	ENSG00000189339.7	-27147	4.00993e-11	1.98865e-07
chr18	319935	-	A	rs12190	3'UTR	Prostate	18_319935_T_C_b37	ENSG00000264514.1	3198	5.41263e-07	0.00119959
chr19	38188233	-	A	rs55743020	3'UTR	Prostate	19_38188233_T_G_b37	ENSG00000226686.3	445419	2.31956e-07	2.38693e-09
chr3	50685642	+	A	rs9879397	3'UTR	Prostate	3_50685642_A_G_b37	ENSG00000179564.3	369184	2.03959e-06	0.00145328
chr12	54575800	-	R	rs2233921	3'UTR	Prostate	12_54575800_C_A_b37	ENSG00000248265.1	123762	1.1403e-14	2.26889e-10
chr1	1597020	-	R	rs72634820	3'UTR	Skin_Not_Sun_Exposed_Suprapubic	1_1597020_C_G_b37	ENSG00000189339.7	-27147	1.46941e-16	8.74393e-13
chr1	1597020	-	R	rs72634820	3'UTR	Skin_Not_Sun_Exposed_Suprapubic	1_1597020_C_G_b37	ENSG00000227775.3	-58931	4.27218e-16	3.28955e-12
chr11	295445	+	FR	rs1060814	3'UTR	Skin_Not_Sun_Exposed_Suprapubic	11_295445_A_C_b37	ENSG00000142102.11	6307	5.81178e-08	4.46312e-11
chr11	295445	+	FR	rs1060814	3'UTR	Skin_Not_Sun_Exposed_Suprapubic	11_295445_A_C_b37	ENSG00000206013.2	-4081	5.71391e-10	6.16937e-09
chr13	46672870	+	A	rs17843997	ncRNA	Skin_Not_Sun_Exposed_Suprapubic	13_46672870_A_T_b37	ENSG00000123200.12	45976	8.70883e-06	0.000382751
chr17	6556022	+	A	rs7226265	3'UTR	Skin_Not_Sun_Exposed_Suprapubic	17_6556022_A_G_b37	ENSG00000108590.6	1068	8.86498e-06	1.19337e-06
chr17	6556022	+	A	rs7226265	3'UTR	Skin_Not_Sun_Exposed_Suprapubic	17_6556022_A_G_b37	ENSG00000212734.4	1051	9.19586e-10	1.1629e-07
chr17	6556022	+	A	rs7226265	3'UTR	Skin_Not_Sun_Exposed_Suprapubic	17_6556022_A_G_b37	ENSG00000261996.1	-2306	1.40411e-17	2.71837e-16
chr18	319935	-	A	rs12190	3'UTR	Skin_Not_Sun_Exposed_Suprapubic	18_319935_T_C_b37	ENSG00000264514.1	3198	7.39022e-07	1.87137e-05
chr18	319935	-	A	rs12190	3'UTR	Skin_Not_Sun_Exposed_Suprapubic	18_319935_T_C_b37	ENSG00000158270.10	-180787	1.05723e-05	0.00466913
chr22	17538232	+	C	rs2537973	ncRNA	Skin_Not_Sun_Exposed_Suprapubic	22_17538232_C_G_b37	ENSG00000237438.2	20772	2.10606e-08	6.50973e-22
chr22	19018402	+	A	rs11089248	ncRNA	Skin_Not_Sun_Exposed_Suprapubic	22_19018402_A_T_b37	ENSG00000241527.1	-3675	2.16285e-07	8.85677e-07
chr19	38188233	-	A	rs55743020	3'UTR	Skin_Not_Sun_Exposed_Suprapubic	19_38188233_T_G_b37	ENSG00000226686.3	445419	5.88254e-10	4.20341e-11
chr19	38188233	-	A	rs55743020	3'UTR	Skin_Not_Sun_Exposed_Suprapubic	19_38188233_T_G_b37	ENSG00000196381.6	18559	2.66642e-07	0.000219381
chr1	205043250	+	R	rs1042831	3'UTR	Skin_Not_Sun_Exposed_Suprapubic	1_205043250_G_C_b37	ENSG00000184144.5	30925	7.82429e-07	1.11067e-06
chr16	31343653	+	A	rs3087796	3'UTR	Skin_Not_Sun_Exposed_Suprapubic	16_31343653_A_G_b37	ENSG00000169900.3	114973	1.80618e-05	4.37889e-05
chr10	97423708	-	FR	rs6946	3'UTR	Skin_Not_Sun_Exposed_Suprapubic	10_97423708_C_A_b37	ENSG00000059573.4	7245	1.68783e-06	0.00039815
chr17	61780793	-	C	rs13380863	3'UTR	Skin_Not_Sun_Exposed_Suprapubic	17_61780793_G_A_b37	ENSG00000198909.3	81018	1.82097e-10	7.30171e-08
chr17	61780793	-	C	rs13380863	3'UTR	Skin_Not_Sun_Exposed_Suprapubic	17_61780793_G_A_b37	ENSG00000198231.8	-70343	2.15506e-07	5.30026e-07
chr17	61780793	-	C	rs13380863	3'UTR	Skin_Not_Sun_Exposed_Suprapubic	17_61780793_G_A_b37	ENSG00000108592.12	-126579	8.04735e-07	9.8708e-23
chr1	247319830	-	C	rs74318046	3'UTR	Skin_Not_Sun_Exposed_Suprapubic	1_247319830_G_A_b37	ENSG00000196418.8	-15488	1.74325e-08	1.11348e-09
chr12	54575800	-	R	rs2233921	3'UTR	Skin_Not_Sun_Exposed_Suprapubic	12_54575800_C_A_b37	ENSG00000248265.1	123762	5.96688e-25	4.42403e-20
chr12	54575800	-	R	rs2233921	3'UTR	Skin_Not_Sun_Exposed_Suprapubic	12_54575800_C_A_b37	ENSG00000250432.1	56122	1.66656e-07	0.000176122
chr12	54575800	-	R	rs2233921	3'UTR	Skin_Not_Sun_Exposed_Suprapubic	12_54575800_C_A_b37	ENSG00000260470.1	34791	3.62658e-09	1.31052e-05
chr12	54575800	-	R	rs2233921	3'UTR	Skin_Not_Sun_Exposed_Suprapubic	12_54575800_C_A_b37	ENSG00000257534.1	17564	1.19264e-17	3.1364e-14
chr12	54575800	-	R	rs2233921	3'UTR	Skin_Not_Sun_Exposed_Suprapubic	12_54575800_C_A_b37	ENSG00000123415.10	-6978	1.02299e-19	3.54061e-15
chr6	37604608	-	C	rs7748388	3'UTR	Skin_Not_Sun_Exposed_Suprapubic	6_37604608_G_T_b37	ENSG00000112139.10	-62474	2.4146e-35	3.99362e-29
chr5	68513599	+	R	rs2242350	5'UTR	Skin_Not_Sun_Exposed_Suprapubic	5_68513599_G_T_b37	ENSG00000183323.8	-115037	6.67797e-10	9.35621e-23
chr16	67977382	-	A	rs1109166	5'UTR	Skin_Not_Sun_Exposed_Suprapubic	16_67977382_T_C_b37	ENSG00000141086.13	11065	2.47942e-06	4.54228e-05
chr16	89805794	+	A	rs9282682	3'UTR	Skin_Not_Sun_Exposed_Suprapubic	16_89805794_A_G_b37	ENSG00000204991.6	-78793	6.09804e-07	1.10681e-05
chr9	131071722	-	FR	rs2231645	3'UTR	Skin_Not_Sun_Exposed_Suprapubic	9_131071722_T_A_b37	ENSG00000272960.1	3928	1.85399e-07	2.00969e-05
chr9	131071722	-	FR	rs2231645	3'UTR	Skin_Not_Sun_Exposed_Suprapubic	9_131071722_T_A_b37	ENSG00000167118.6	-61876	4.98245e-08	2.54845e-08
chr9	139301414	-	C	rs10706	ncRNA	Skin_Not_Sun_Exposed_Suprapubic	9_139301414_G_C_b37	ENSG00000148396.14	-70727	1.99296e-05	0.000208963
chr15	100256618	+	FR	rs325380	3'UTR	Skin_Not_Sun_Exposed_Suprapubic	15_100256618_A_C_b37	ENSG00000183060.11	-17148	2.86754e-07	1.17691e-11
chr19	47291492	-	C	rs3027955	5'UTR	Skin_Not_Sun_Exposed_Suprapubic	19_47291492_G_A_b37	ENSG00000090372.10	41241	1.29611e-09	4.84651e-14
chr1	1597020	-	R	rs72634820	3'UTR	Skin_Sun_Exposed_Lower_leg	1_1597020_C_G_b37	ENSG00000189339.7	-27147	5.15341e-33	4.59696e-31
chr1	1597020	-	R	rs72634820	3'UTR	Skin_Sun_Exposed_Lower_leg	1_1597020_C_G_b37	ENSG00000227775.3	-58931	7.7172e-22	3.25187e-19
chr1	1597020	-	R	rs72634820	3'UTR	Skin_Sun_Exposed_Lower_leg	1_1597020_C_G_b37	ENSG00000215790.2	-80411	1.46313e-05	4.7148e-09
chr11	295445	+	FR	rs1060814	3'UTR	Skin_Sun_Exposed_Lower_leg	11_295445_A_C_b37	ENSG00000142102.11	6307	5.84697e-10	5.75027e-21
chr11	295445	+	FR	rs1060814	3'UTR	Skin_Sun_Exposed_Lower_leg	11_295445_A_C_b37	ENSG00000206013.2	-4081	7.82942e-07	1.9702e-10
chr13	46672870	+	A	rs17843997	ncRNA	Skin_Sun_Exposed_Lower_leg	13_46672870_A_T_b37	ENSG00000235903.3	45929	4.01563e-10	4.91985e-07
chr17	5336188	+	A	rs1050456	3'UTR	Skin_Sun_Exposed_Lower_leg	17_5336188_A_G_b37	ENSG00000108559.7	13228	2.17023e-06	2.05023e-13
chr17	5336188	+	A	rs1050456	3'UTR	Skin_Sun_Exposed_Lower_leg	17_5336188_A_G_b37	ENSG00000005100.8	-36192	2.4109e-08	9.11987e-06
chr17	6556022	+	A	rs7226265	3'UTR	Skin_Sun_Exposed_Lower_leg	17_6556022_A_G_b37	ENSG00000108590.6	1068	1.80063e-06	1.18952e-11
chr17	6556022	+	A	rs7226265	3'UTR	Skin_Sun_Exposed_Lower_leg	17_6556022_A_G_b37	ENSG00000212734.4	1051	8.77408e-10	2.08772e-12
chr17	6556022	+	A	rs7226265	3'UTR	Skin_Sun_Exposed_Lower_leg	17_6556022_A_G_b37	ENSG00000261996.1	-2306	1.98194e-21	1.81861e-27
chr18	319935	-	A	rs12190	3'UTR	Skin_Sun_Exposed_Lower_leg	18_319935_T_C_b37	ENSG00000264514.1	3198	1.16987e-08	1.08531e-07
chr18	319935	-	A	rs12190	3'UTR	Skin_Sun_Exposed_Lower_leg	18_319935_T_C_b37	ENSG00000158270.10	-180787	2.9963e-06	0.000145533
chr20	25206497	+	C	rs6050460	3'UTR	Skin_Sun_Exposed_Lower_leg	20_25206497_C_T_b37	ENSG00000125804.9	-828794	0.000187941	3.02368e-17
chr22	17538232	+	C	rs2537973	ncRNA	Skin_Sun_Exposed_Lower_leg	22_17538232_C_G_b37	ENSG00000237438.2	20772	3.38848e-12	1.1581e-37
chr22	19018402	+	A	rs11089248	ncRNA	Skin_Sun_Exposed_Lower_leg	22_19018402_A_T_b37	ENSG00000273032.1	13055	3.29042e-10	7.58596e-09
chr22	19018402	+	A	rs11089248	ncRNA	Skin_Sun_Exposed_Lower_leg	22_19018402_A_T_b37	ENSG00000241527.1	-3675	2.14163e-10	9.94357e-09
chr22	19018402	+	A	rs11089248	ncRNA	Skin_Sun_Exposed_Lower_leg	22_19018402_A_T_b37	ENSG00000272682.1	-97560	1.13764e-07	1.41167e-06
chr9	21862271	+	A	rs15735	3'UTR	Skin_Sun_Exposed_Lower_leg	9_21862271_A_C_b37	ENSG00000099810.14	59729	1.41256e-08	3.87244e-08
chr19	38188233	-	A	rs55743020	3'UTR	Skin_Sun_Exposed_Lower_leg	19_38188233_T_G_b37	ENSG00000226686.3	445419	1.81247e-15	1.4426e-17
chr19	38188233	-	A	rs55743020	3'UTR	Skin_Sun_Exposed_Lower_leg	19_38188233_T_G_b37	ENSG00000196381.6	18559	1.43081e-05	0.00338554
chr1	205043250	+	R	rs1042831	3'UTR	Skin_Sun_Exposed_Lower_leg	1_205043250_G_C_b37	ENSG00000184144.5	30925	1.66387e-08	4.75191e-08
chr1	205043250	+	R	rs1042831	3'UTR	Skin_Sun_Exposed_Lower_leg	1_205043250_G_C_b37	ENSG00000174529.6	-10395	8.0781e-06	0.000575304
chr1	205043250	+	R	rs1042831	3'UTR	Skin_Sun_Exposed_Lower_leg	1_205043250_G_C_b37	ENSG00000133059.12	-137477	2.78319e-08	1.42254e-06
chr16	31343653	+	A	rs3087796	3'UTR	Skin_Sun_Exposed_Lower_leg	16_31343653_A_G_b37	ENSG00000169900.3	114973	1.46159e-14	1.68352e-16
chr16	67977382	-	A	rs1109166	5'UTR	Skin_Sun_Exposed_Lower_leg	16_67977382_T_C_b37	ENSG00000141098.8	224058	0.000116994	0.000201906
chr16	67977382	-	A	rs1109166	5'UTR	Skin_Sun_Exposed_Lower_leg	16_67977382_T_C_b37	ENSG00000141086.13	11065	3.31958e-10	3.00665e-07
chr16	67977382	-	A	rs1109166	5'UTR	Skin_Sun_Exposed_Lower_leg	16_67977382_T_C_b37	ENSG00000213398.3	6	1.50269e-09	1.82113e-07
chr10	88768657	+	C	rs1745901	ncRNA	Skin_Sun_Exposed_Lower_leg	10_88768657_C_T_b37	ENSG00000188100.8	-11406	2.09607e-06	8.5911e-05
chr4	119631992	+	A	rs1064034	3'UTR	Skin_Sun_Exposed_Lower_leg	4_119631992_A_T_b37	ENSG00000225892.3	77107	9.29491e-05	7.53828e-08
chr17	61780793	-	C	rs13380863	3'UTR	Skin_Sun_Exposed_Lower_leg	17_61780793_G_A_b37	ENSG00000198909.3	81018	7.6399e-08	3.16882e-08
chr17	61780793	-	C	rs13380863	3'UTR	Skin_Sun_Exposed_Lower_leg	17_61780793_G_A_b37	ENSG00000198231.8	-70343	3.09972e-08	1.14937e-05
chr17	61780793	-	C	rs13380863	3'UTR	Skin_Sun_Exposed_Lower_leg	17_61780793_G_A_b37	ENSG00000108592.12	-126579	2.11555e-13	7.16597e-44
chr17	61780793	-	C	rs13380863	3'UTR	Skin_Sun_Exposed_Lower_leg	17_61780793_G_A_b37	ENSG00000240280.2	-145859	4.96975e-05	2.2501e-16
chr12	110290073	-	C	rs1055794	3'UTR	Skin_Sun_Exposed_Lower_leg	12_110290073_G_A_b37	ENSG00000111199.6	19533	7.69494e-07	1.03356e-05
chr12	121177272	+	FR	rs3916	3'UTR	Skin_Sun_Exposed_Lower_leg	12_121177272_G_C_b37	ENSG00000110917.3	52600	1.04282e-05	1.66299e-09
chr12	54575800	-	R	rs2233921	3'UTR	Skin_Sun_Exposed_Lower_leg	12_54575800_C_A_b37	ENSG00000248265.1	123762	7.63932e-28	5.98355e-26
chr12	54575800	-	R	rs2233921	3'UTR	Skin_Sun_Exposed_Lower_leg	12_54575800_C_A_b37	ENSG00000250432.1	56122	1.63204e-07	0.000127616
chr12	54575800	-	R	rs2233921	3'UTR	Skin_Sun_Exposed_Lower_leg	12_54575800_C_A_b37	ENSG00000260470.1	34791	1.75237e-08	5.94704e-05
chr12	54575800	-	R	rs2233921	3'UTR	Skin_Sun_Exposed_Lower_leg	12_54575800_C_A_b37	ENSG00000257534.1	17564	1.16373e-14	5.20114e-13
chr12	54575800	-	R	rs2233921	3'UTR	Skin_Sun_Exposed_Lower_leg	12_54575800_C_A_b37	ENSG00000123415.10	-6978	4.03902e-20	1.24825e-15
chr1	247319830	-	C	rs74318046	3'UTR	Skin_Sun_Exposed_Lower_leg	1_247319830_G_A_b37	ENSG00000196418.8	-15488	5.49769e-06	4.19756e-26
chr6	37604608	-	C	rs7748388	3'UTR	Skin_Sun_Exposed_Lower_leg	6_37604608_G_T_b37	ENSG00000137200.8	203613	1.3933e-07	4.1437e-05
chr6	37604608	-	C	rs7748388	3'UTR	Skin_Sun_Exposed_Lower_leg	6_37604608_G_T_b37	ENSG00000198937.8	136910	3.49151e-09	1.60415e-05
chr6	37604608	-	C	rs7748388	3'UTR	Skin_Sun_Exposed_Lower_leg	6_37604608_G_T_b37	ENSG00000112139.10	-62474	3.81034e-62	4.46476e-54
chr22	38611080	+	C	rs9610915	3'UTR	Skin_Sun_Exposed_Lower_leg	22_38611080_C_G_b37	ENSG00000128298.12	104403	2.17018e-09	3.99503e-08
chr5	68513599	+	R	rs2242350	5'UTR	Skin_Sun_Exposed_Lower_leg	5_68513599_G_T_b37	ENSG00000183323.8	-115037	2.21131e-16	1.62848e-24
chr16	67977382	-	A	rs1109166	5'UTR	Skin_Sun_Exposed_Lower_leg	16_67977382_T_C_b37	ENSG00000124067.12	-26122	6.49389e-05	0.00348635
chr16	67977382	-	A	rs1109166	5'UTR	Skin_Sun_Exposed_Lower_leg	16_67977382_T_C_b37	ENSG00000132600.12	-367495	0.000117655	7.16918e-14
chr16	86771201	+	C	rs35670068	ncRNA	Skin_Sun_Exposed_Lower_leg	16_86771201_C_T_b37	ENSG00000261175.1	15504	3.43679e-07	5.22837e-07
chr16	89805794	+	A	rs9282682	3'UTR	Skin_Sun_Exposed_Lower_leg	16_89805794_A_G_b37	ENSG00000204991.6	-78793	2.74729e-13	8.17989e-19
chr9	131071722	-	FR	rs2231645	3'UTR	Skin_Sun_Exposed_Lower_leg	9_131071722_T_A_b37	ENSG00000272960.1	3928	1.4967e-08	3.91055e-05
chr9	131071722	-	FR	rs2231645	3'UTR	Skin_Sun_Exposed_Lower_leg	9_131071722_T_A_b37	ENSG00000273281.1	3093	1.45238e-06	5.52757e-05
chr9	131071722	-	FR	rs2231645	3'UTR	Skin_Sun_Exposed_Lower_leg	9_131071722_T_A_b37	ENSG00000167118.6	-61876	4.23053e-08	6.13283e-16
chr15	100256618	+	FR	rs325380	3'UTR	Skin_Sun_Exposed_Lower_leg	15_100256618_A_C_b37	ENSG00000183060.11	-17148	3.13802e-12	4.12871e-13
chr14	64948489	-	A	rs10133848	3'UTR	Skin_Sun_Exposed_Lower_leg	14_64948489_T_A_b37	ENSG00000126804.9	-22075	6.87156e-06	9.32428e-14
chr14	64948489	-	A	rs10133848	3'UTR	Skin_Sun_Exposed_Lower_leg	14_64948489_T_A_b37	ENSG00000259116.1	-58597	2.01587e-11	5.32642e-12
chr1	1597020	-	R	rs72634820	3'UTR	Small_Intestine_Terminal_Ileum	1_1597020_C_G_b37	ENSG00000189339.7	-27147	3.89859e-09	1.71085e-06
chr1	1597020	-	R	rs72634820	3'UTR	Small_Intestine_Terminal_Ileum	1_1597020_C_G_b37	ENSG00000227775.3	-58931	1.36517e-10	5.80219e-11
chr11	295445	+	FR	rs1060814	3'UTR	Small_Intestine_Terminal_Ileum	11_295445_A_C_b37	ENSG00000206013.2	-4081	1.48896e-05	4.58019e-07
chr17	61780793	-	C	rs13380863	3'UTR	Small_Intestine_Terminal_Ileum	17_61780793_G_A_b37	ENSG00000198909.3	81018	2.66744e-05	0.000862045
chr12	54575800	-	R	rs2233921	3'UTR	Small_Intestine_Terminal_Ileum	12_54575800_C_A_b37	ENSG00000248265.1	123762	1.05561e-09	3.50931e-06
chr12	54575800	-	R	rs2233921	3'UTR	Small_Intestine_Terminal_Ileum	12_54575800_C_A_b37	ENSG00000123415.10	-6978	1.34098e-10	6.15723e-07
chr1	1597020	-	R	rs72634820	3'UTR	Spleen	1_1597020_C_G_b37	ENSG00000189339.7	-27147	1.00596e-11	2.38482e-10
chr1	1597020	-	R	rs72634820	3'UTR	Spleen	1_1597020_C_G_b37	ENSG00000227775.3	-58931	1.6559e-06	0.00032805
chr17	6556022	+	A	rs7226265	3'UTR	Spleen	17_6556022_A_G_b37	ENSG00000261996.1	-2306	8.54316e-11	4.35364e-07
chr22	17538232	+	C	rs2537973	ncRNA	Spleen	22_17538232_C_G_b37	ENSG00000237438.2	20772	2.36007e-06	1.255e-06
chr19	38188233	-	A	rs55743020	3'UTR	Spleen	19_38188233_T_G_b37	ENSG00000226686.3	445419	4.02277e-08	3.67079e-07
chr17	61780793	-	C	rs13380863	3'UTR	Spleen	17_61780793_G_A_b37	ENSG00000198909.3	81018	5.08512e-07	1.69992e-06
chr12	54575800	-	R	rs2233921	3'UTR	Spleen	12_54575800_C_A_b37	ENSG00000248265.1	123762	1.84668e-19	6.77291e-15
chr12	54575800	-	R	rs2233921	3'UTR	Spleen	12_54575800_C_A_b37	ENSG00000123415.10	-6978	3.46046e-09	1.22396e-05
chr9	131071722	-	FR	rs2231645	3'UTR	Spleen	9_131071722_T_A_b37	ENSG00000167118.6	-61876	3.11387e-05	3.03726e-07
chr1	1597020	-	R	rs72634820	3'UTR	Stomach	1_1597020_C_G_b37	ENSG00000189339.7	-27147	1.85375e-15	9.9574e-15
chr1	1597020	-	R	rs72634820	3'UTR	Stomach	1_1597020_C_G_b37	ENSG00000227775.3	-58931	1.33194e-13	9.44457e-10
chr11	295445	+	FR	rs1060814	3'UTR	Stomach	11_295445_A_C_b37	ENSG00000142102.11	6307	1.4166e-08	1.53029e-14
chr18	319935	-	A	rs12190	3'UTR	Stomach	18_319935_T_C_b37	ENSG00000264514.1	3198	1.73394e-09	6.8721e-07
chr19	38188233	-	A	rs55743020	3'UTR	Stomach	19_38188233_T_G_b37	ENSG00000226686.3	445419	5.40166e-05	7.16771e-05
chr12	65270436	+	A	rs7311657	3'UTR	Stomach	12_65270436_A_G_b37	ENSG00000255693.1	-6738	4.11065e-08	1.23148e-05
chr5	118735107	+	A	rs1047322	3'UTR	Stomach	5_118735107_A_G_b37	ENSG00000133835.10	-53031	8.94411e-07	4.62903e-06
chr17	61780793	-	C	rs13380863	3'UTR	Stomach	17_61780793_G_A_b37	ENSG00000198231.8	-70343	2.79526e-05	9.99719e-07
chr17	61780793	-	C	rs13380863	3'UTR	Stomach	17_61780793_G_A_b37	ENSG00000108592.12	-126579	9.87291e-07	1.85243e-19
chr12	110290073	-	C	rs1055794	3'UTR	Stomach	12_110290073_G_A_b37	ENSG00000139433.5	-28220	1.57798e-05	5.43996e-08
chr12	54575800	-	R	rs2233921	3'UTR	Stomach	12_54575800_C_A_b37	ENSG00000248265.1	123762	4.53161e-11	2.09979e-07
chr12	54575800	-	R	rs2233921	3'UTR	Stomach	12_54575800_C_A_b37	ENSG00000257534.1	17564	2.55322e-07	3.82867e-05
chr12	54575800	-	R	rs2233921	3'UTR	Stomach	12_54575800_C_A_b37	ENSG00000123415.10	-6978	4.0638e-12	3.67117e-08
chr5	68513599	+	R	rs2242350	5'UTR	Stomach	5_68513599_G_T_b37	ENSG00000183323.8	-115037	4.14221e-08	2.72642e-07
chr9	131071722	-	FR	rs2231645	3'UTR	Stomach	9_131071722_T_A_b37	ENSG00000273281.1	3093	3.69973e-06	0.00108235
chr9	131071722	-	FR	rs2231645	3'UTR	Stomach	9_131071722_T_A_b37	ENSG00000167118.6	-61876	2.32848e-06	1.4766e-05
chr15	100256618	+	FR	rs325380	3'UTR	Stomach	15_100256618_A_C_b37	ENSG00000183060.11	-17148	7.34866e-11	4.31273e-11
chr1	1597020	-	R	rs72634820	3'UTR	Testis	1_1597020_C_G_b37	ENSG00000248333.3	6547	1.00358e-05	4.36811e-05
chr1	1597020	-	R	rs72634820	3'UTR	Testis	1_1597020_C_G_b37	ENSG00000189339.7	-27147	8.51202e-19	1.58323e-15
chr1	1597020	-	R	rs72634820	3'UTR	Testis	1_1597020_C_G_b37	ENSG00000227775.3	-58931	9.98374e-13	2.58933e-09
chr1	10093457	+	C	rs7528979	5'UTR	Testis	1_10093457_C_T_b37	ENSG00000162444.11	36193	3.25406e-09	3.04497e-15
chr11	295445	+	FR	rs1060814	3'UTR	Testis	11_295445_A_C_b37	ENSG00000142102.11	6307	8.66584e-07	8.89758e-16
chr17	5336188	+	A	rs1050456	3'UTR	Testis	17_5336188_A_G_b37	ENSG00000029725.12	150630	1.25636e-10	8.38639e-40
chr17	5336188	+	A	rs1050456	3'UTR	Testis	17_5336188_A_G_b37	ENSG00000108559.7	13228	6.77306e-11	2.25775e-23
chr17	5336188	+	A	rs1050456	3'UTR	Testis	17_5336188_A_G_b37	ENSG00000129197.10	12707	8.02837e-09	5.11388e-10
chr17	6556022	+	A	rs7226265	3'UTR	Testis	17_6556022_A_G_b37	ENSG00000091622.11	96208	8.31697e-10	1.63586e-11
chr17	6556022	+	A	rs7226265	3'UTR	Testis	17_6556022_A_G_b37	ENSG00000198920.5	11945	1.24785e-08	5.00123e-06
chr22	17538232	+	C	rs2537973	ncRNA	Testis	22_17538232_C_G_b37	ENSG00000237438.2	20772	4.48691e-11	9.44744e-26
chr22	19018402	+	A	rs11089248	ncRNA	Testis	22_19018402_A_T_b37	ENSG00000273164.1	7833	2.30345e-07	1.84206e-06
chr22	19018402	+	A	rs11089248	ncRNA	Testis	22_19018402_A_T_b37	ENSG00000241527.1	-3675	3.68478e-08	4.99559e-06
chr22	19018402	+	A	rs11089248	ncRNA	Testis	22_19018402_A_T_b37	ENSG00000272682.1	-97560	7.85434e-06	5.83216e-08
chr7	29690811	-	A	rs28591682	ncRNA	Testis	7_29690811_T_C_b37	ENSG00000227855.3	968	1.27475e-05	8.5965e-12
chr19	38188233	-	A	rs55743020	3'UTR	Testis	19_38188233_T_G_b37	ENSG00000226686.3	445419	2.29027e-15	4.87668e-16
chr19	38188233	-	A	rs55743020	3'UTR	Testis	19_38188233_T_G_b37	ENSG00000196381.6	18559	2.51787e-05	0.00723828
chr16	67977382	-	A	rs1109166	5'UTR	Testis	16_67977382_T_C_b37	ENSG00000205220.7	6392	1.6388e-05	0.000437883
chr16	67977382	-	A	rs1109166	5'UTR	Testis	16_67977382_T_C_b37	ENSG00000213398.3	6	0.000139638	0.00163415
chr19	19868755	-	R	rs152338	ncRNA	Testis	19_19868755_C_G_b37	ENSG00000089639.6	114279	7.75987e-05	0.0158497
chr17	61780793	-	C	rs13380863	3'UTR	Testis	17_61780793_G_A_b37	ENSG00000087191.8	-124239	3.27284e-07	2.73944e-05
chr17	61780793	-	C	rs13380863	3'UTR	Testis	17_61780793_G_A_b37	ENSG00000240280.2	-145859	3.00418e-08	6.1599e-13
chr6	33665001	-	C	rs749847	3'UTR	Testis	6_33665001_G_C_b37	ENSG00000096433.6	76859	1.58281e-07	3.41211e-09
chr6	33665001	-	C	rs749847	3'UTR	Testis	6_33665001_G_C_b37	ENSG00000137288.5	-14503	4.71723e-23	1.01522e-27
chr6	33665001	-	C	rs749847	3'UTR	Testis	6_33665001_G_C_b37	ENSG00000161904.7	-91912	6.0271e-05	0.000775123
chr12	110290073	-	C	rs1055794	3'UTR	Testis	12_110290073_G_A_b37	ENSG00000139433.5	-28220	4.76784e-05	1.48271e-07
chr12	121177272	+	FR	rs3916	3'UTR	Testis	12_121177272_G_C_b37	ENSG00000122971.4	13734	9.9267e-08	1.88259e-05
chr12	121177272	+	FR	rs3916	3'UTR	Testis	12_121177272_G_C_b37	ENSG00000157837.11	-164902	6.02518e-08	3.30206e-10
chr12	54575800	-	R	rs2233921	3'UTR	Testis	12_54575800_C_A_b37	ENSG00000123415.10	-6978	1.66195e-25	2.03377e-20
chr5	68513599	+	R	rs2242350	5'UTR	Testis	5_68513599_G_T_b37	ENSG00000134056.7	12	2.15809e-17	6.79194e-14
chr1	247319830	-	C	rs74318046	3'UTR	Testis	1_247319830_G_A_b37	ENSG00000196418.8	-15488	4.92679e-05	2.9722e-27
chr16	67977382	-	A	rs1109166	5'UTR	Testis	16_67977382_T_C_b37	ENSG00000260441.1	-315388	0.000106861	0.000207346
chr9	131071722	-	FR	rs2231645	3'UTR	Testis	9_131071722_T_A_b37	ENSG00000167114.8	-31203	9.84724e-31	3.81936e-27
chr10	61719385	-	A	rs12776262	5'UTR	Testis	10_61719385_T_G_b37	ENSG00000235931.2	-1286	1.57492e-08	5.37322e-05
chr15	100256618	+	FR	rs325380	3'UTR	Testis	15_100256618_A_C_b37	ENSG00000183060.11	-17148	7.46089e-07	1.6295e-09
chr14	64948489	-	A	rs10133848	3'UTR	Testis	14_64948489_T_A_b37	ENSG00000089775.7	-23442	3.50221e-05	0.0140071
chr14	64948489	-	A	rs10133848	3'UTR	Testis	14_64948489_T_A_b37	ENSG00000259116.1	-58597	2.97488e-09	8.80319e-19
chr1	1597020	-	R	rs72634820	3'UTR	Thyroid	1_1597020_C_G_b37	ENSG00000228594.1	61544	4.27876e-05	0.000101704
chr1	1597020	-	R	rs72634820	3'UTR	Thyroid	1_1597020_C_G_b37	ENSG00000248333.3	6547	5.13359e-07	2.28653e-08
chr1	1597020	-	R	rs72634820	3'UTR	Thyroid	1_1597020_C_G_b37	ENSG00000189339.7	-27147	2.4301e-34	9.14866e-32
chr1	1597020	-	R	rs72634820	3'UTR	Thyroid	1_1597020_C_G_b37	ENSG00000227775.3	-58931	7.35411e-18	1.0109e-16
chr1	1597020	-	R	rs72634820	3'UTR	Thyroid	1_1597020_C_G_b37	ENSG00000215790.2	-80411	1.30301e-06	2.32063e-09
chr11	295445	+	FR	rs1060814	3'UTR	Thyroid	11_295445_A_C_b37	ENSG00000255026.1	8140	1.22367e-10	3.68568e-12
chr11	295445	+	FR	rs1060814	3'UTR	Thyroid	11_295445_A_C_b37	ENSG00000142102.11	6307	2.75667e-16	1.27133e-19
chr11	295445	+	FR	rs1060814	3'UTR	Thyroid	11_295445_A_C_b37	ENSG00000206013.2	-4081	3.20064e-09	7.36392e-16
chr13	46672870	+	A	rs17843997	ncRNA	Thyroid	13_46672870_A_T_b37	ENSG00000235903.3	45929	5.03721e-08	1.43041e-06
chr17	5336188	+	A	rs1050456	3'UTR	Thyroid	17_5336188_A_G_b37	ENSG00000029725.12	150630	3.45325e-08	3.73895e-24
chr17	5336188	+	A	rs1050456	3'UTR	Thyroid	17_5336188_A_G_b37	ENSG00000005100.8	-36192	1.74349e-06	2.76286e-06
chr17	5336188	+	A	rs1050456	3'UTR	Thyroid	17_5336188_A_G_b37	ENSG00000167842.11	-53417	2.55183e-05	0.000873042
chr18	319935	-	A	rs12190	3'UTR	Thyroid	18_319935_T_C_b37	ENSG00000264514.1	3198	1.83864e-08	3.04732e-05
chr18	319935	-	A	rs12190	3'UTR	Thyroid	18_319935_T_C_b37	ENSG00000264433.1	2569	8.58225e-07	0.00108695
chr21	47562632	-	A	rs4819206	ncRNA	Thyroid	21_47562632_T_C_b37	ENSG00000160305.13	-316180	2.50088e-05	6.59747e-05
chr22	17538232	+	C	rs2537973	ncRNA	Thyroid	22_17538232_C_G_b37	ENSG00000237438.2	20772	2.10109e-12	2.98174e-22
chr22	19018402	+	A	rs11089248	ncRNA	Thyroid	22_19018402_A_T_b37	ENSG00000273164.1	7833	2.86835e-05	0.0116393
chr22	19018402	+	A	rs11089248	ncRNA	Thyroid	22_19018402_A_T_b37	ENSG00000241527.1	-3675	1.42414e-10	1.02919e-09
chr22	19018402	+	A	rs11089248	ncRNA	Thyroid	22_19018402_A_T_b37	ENSG00000070413.14	-91565	7.71072e-14	1.78664e-36
chr19	38188233	-	A	rs55743020	3'UTR	Thyroid	19_38188233_T_G_b37	ENSG00000226686.3	445419	6.00976e-42	5.05337e-52
chr19	38188233	-	A	rs55743020	3'UTR	Thyroid	19_38188233_T_G_b37	ENSG00000196381.6	18559	2.43441e-25	5.81471e-20
chr19	38188233	-	A	rs55743020	3'UTR	Thyroid	19_38188233_T_G_b37	ENSG00000229481.1	-131958	8.29561e-05	1.03764e-05
chr12	58120276	-	FR	rs12318065	3'UTR	Thyroid	12_58120276_C_A_b37	ENSG00000166896.3	-215048	1.03554e-05	2.03951e-42
chr1	205043250	+	R	rs1042831	3'UTR	Thyroid	1_205043250_G_C_b37	ENSG00000174529.6	-10395	1.49047e-10	1.64397e-07
chr1	43660431	-	C	rs6685982	ncRNA	Thyroid	1_43660431_G_C_b37	ENSG00000186973.6	49607	7.0921e-05	1.23048e-05
chr16	67977382	-	A	rs1109166	5'UTR	Thyroid	16_67977382_T_C_b37	ENSG00000159708.13	616681	7.73083e-05	4.8288e-11
chr16	67977382	-	A	rs1109166	5'UTR	Thyroid	16_67977382_T_C_b37	ENSG00000203401.4	510787	0.000149082	9.53187e-10
chr16	67977382	-	A	rs1109166	5'UTR	Thyroid	16_67977382_T_C_b37	ENSG00000102904.10	136714	1.10075e-08	1.71555e-06
chr16	67977382	-	A	rs1109166	5'UTR	Thyroid	16_67977382_T_C_b37	ENSG00000132600.12	-367495	2.71072e-05	1.29122e-22
chr19	16243590	+	A	rs3745314	3'UTR	Thyroid	19_16243590_A_C_b37	ENSG00000167461.7	21151	7.61155e-06	0.0145068
chr17	61780793	-	C	rs13380863	3'UTR	Thyroid	17_61780793_G_A_b37	ENSG00000198909.3	81018	8.92485e-11	4.39311e-08
chr17	61780793	-	C	rs13380863	3'UTR	Thyroid	17_61780793_G_A_b37	ENSG00000108592.12	-126579	1.21431e-13	1.33855e-37
chr3	50685642	+	A	rs9879397	3'UTR	Thyroid	3_50685642_A_G_b37	ENSG00000114738.6	36691	0.000295561	2.75096e-19
chr12	54575800	-	R	rs2233921	3'UTR	Thyroid	12_54575800_C_A_b37	ENSG00000248265.1	123762	5.73705e-27	6.73806e-22
chr12	54575800	-	R	rs2233921	3'UTR	Thyroid	12_54575800_C_A_b37	ENSG00000250742.1	55918	4.15571e-06	1.53925e-10
chr12	54575800	-	R	rs2233921	3'UTR	Thyroid	12_54575800_C_A_b37	ENSG00000260470.1	34791	1.45646e-10	8.35529e-07
chr12	54575800	-	R	rs2233921	3'UTR	Thyroid	12_54575800_C_A_b37	ENSG00000257534.1	17564	2.15578e-12	1.5977e-08
chr12	110290073	-	C	rs1055794	3'UTR	Thyroid	12_110290073_G_A_b37	ENSG00000111199.6	19533	1.51417e-07	3.59835e-06
chr12	110290073	-	C	rs1055794	3'UTR	Thyroid	12_110290073_G_A_b37	ENSG00000139433.5	-28220	6.24635e-14	9.94591e-18
chr12	110290073	-	C	rs1055794	3'UTR	Thyroid	12_110290073_G_A_b37	ENSG00000111237.14	-649849	0.000171418	0.000117
chr12	121177272	+	FR	rs3916	3'UTR	Thyroid	12_121177272_G_C_b37	ENSG00000122971.4	13734	1.54288e-11	3.36588e-25
chr22	38611080	+	C	rs9610915	3'UTR	Thyroid	22_38611080_C_G_b37	ENSG00000184381.14	9383	1.25478e-05	8.45928e-14
chr22	38611080	+	C	rs9610915	3'UTR	Thyroid	22_38611080_C_G_b37	ENSG00000198792.8	-57960	9.60117e-09	9.92136e-13
chr6	33665001	-	C	rs749847	3'UTR	Thyroid	6_33665001_G_C_b37	ENSG00000137288.5	-14503	2.39051e-09	1.89887e-13
chr1	247319830	-	C	rs74318046	3'UTR	Thyroid	1_247319830_G_A_b37	ENSG00000196418.8	-15488	1.9977e-10	4.85399e-25
chr5	68513599	+	R	rs2242350	5'UTR	Thyroid	5_68513599_G_T_b37	ENSG00000183323.8	-115037	8.18346e-12	5.34719e-28
chr9	131071722	-	FR	rs2231645	3'UTR	Thyroid	9_131071722_T_A_b37	ENSG00000272960.1	3928	1.15608e-07	8.97735e-06
chr9	131071722	-	FR	rs2231645	3'UTR	Thyroid	9_131071722_T_A_b37	ENSG00000273281.1	3093	2.78469e-05	0.00198719
chr9	131071722	-	FR	rs2231645	3'UTR	Thyroid	9_131071722_T_A_b37	ENSG00000167118.6	-61876	1.46704e-06	4.36831e-21
chr9	131071722	-	FR	rs2231645	3'UTR	Thyroid	9_131071722_T_A_b37	ENSG00000167123.14	-102308	2.72699e-05	5.44843e-11
chr9	139301414	-	C	rs10706	ncRNA	Thyroid	9_139301414_G_C_b37	ENSG00000148396.14	-70727	2.74992e-07	8.08719e-09
chr15	63674295	-	A	rs28372792	5'UTR	Thyroid	15_63674295_T_C_b37	ENSG00000074410.9	-65	1.89768e-30	6.99636e-30
chr15	63674295	-	A	rs28372792	5'UTR	Thyroid	15_63674295_T_C_b37	ENSG00000259459.1	-8040	2.19102e-14	2.17478e-13
chr15	100256618	+	FR	rs325380	3'UTR	Thyroid	15_100256618_A_C_b37	ENSG00000183060.11	-17148	3.34815e-14	5.21805e-22
chr14	64948489	-	A	rs10133848	3'UTR	Thyroid	14_64948489_T_A_b37	ENSG00000126804.9	-22075	0.000118719	7.00049e-07
chr14	64948489	-	A	rs10133848	3'UTR	Thyroid	14_64948489_T_A_b37	ENSG00000259116.1	-58597	6.12534e-10	1.4746e-06
chr19	47291492	-	C	rs3027955	5'UTR	Thyroid	19_47291492_G_A_b37	ENSG00000181027.6	42189	1.81923e-08	1.18109e-31
chr19	47291492	-	C	rs3027955	5'UTR	Thyroid	19_47291492_G_A_b37	ENSG00000090372.10	41241	4.72659e-07	1.4659e-07
chr19	47291492	-	C	rs3027955	5'UTR	Thyroid	19_47291492_G_A_b37	ENSG00000105281.8	-359	3.28498e-05	0.00135162
chr1	1597020	-	R	rs72634820	3'UTR	Uterus	1_1597020_C_G_b37	ENSG00000189339.7	-27147	2.53238e-08	2.47788e-07
chr1	1597020	-	R	rs72634820	3'UTR	Uterus	1_1597020_C_G_b37	ENSG00000227775.3	-58931	3.03922e-08	6.55655e-06
chr19	38188233	-	A	rs55743020	3'UTR	Uterus	19_38188233_T_G_b37	ENSG00000226686.3	445419	5.36689e-06	0.00267751
chr1	1597020	-	R	rs72634820	3'UTR	Vagina	1_1597020_C_G_b37	ENSG00000189339.7	-27147	2.3227e-08	2.51174e-07
chr1	1597020	-	R	rs72634820	3'UTR	Vagina	1_1597020_C_G_b37	ENSG00000227775.3	-58931	8.26517e-07	0.000355524
chr19	38188233	-	A	rs55743020	3'UTR	Vagina	19_38188233_T_G_b37	ENSG00000226686.3	445419	1.53113e-09	1.63432e-09
chr12	54575800	-	R	rs2233921	3'UTR	Vagina	12_54575800_C_A_b37	ENSG00000248265.1	123762	1.53602e-07	0.000300248
chr1	1597020	-	R	rs72634820	3'UTR	Whole_Blood	1_1597020_C_G_b37	ENSG00000248333.3	6547	1.02358e-06	6.45091e-08
chr1	1597020	-	R	rs72634820	3'UTR	Whole_Blood	1_1597020_C_G_b37	ENSG00000189339.7	-27147	2.41159e-19	3.39394e-19
chr1	1597020	-	R	rs72634820	3'UTR	Whole_Blood	1_1597020_C_G_b37	ENSG00000227775.3	-58931	1.71834e-41	9.0487e-41
chr1	1597020	-	R	rs72634820	3'UTR	Whole_Blood	1_1597020_C_G_b37	ENSG00000215790.2	-80411	1.96973e-07	9.39599e-12
chr11	295445	+	FR	rs1060814	3'UTR	Whole_Blood	11_295445_A_C_b37	ENSG00000206013.2	-4081	4.0633e-08	6.01177e-15
chr17	5336188	+	A	rs1050456	3'UTR	Whole_Blood	17_5336188_A_G_b37	ENSG00000108561.4	-15940	2.09201e-05	0.0212723
chr17	6556022	+	A	rs7226265	3'UTR	Whole_Blood	17_6556022_A_G_b37	ENSG00000212734.4	1051	1.22946e-05	0.0027501
chr17	6556022	+	A	rs7226265	3'UTR	Whole_Blood	17_6556022_A_G_b37	ENSG00000261996.1	-2306	1.92092e-12	7.49532e-14
chr22	17538232	+	C	rs2537973	ncRNA	Whole_Blood	22_17538232_C_G_b37	ENSG00000237438.2	20772	6.19192e-06	2.56757e-16
chr22	19018402	+	A	rs11089248	ncRNA	Whole_Blood	22_19018402_A_T_b37	ENSG00000237517.4	60375	3.25013e-08	2.20065e-08
chr22	19018402	+	A	rs11089248	ncRNA	Whole_Blood	22_19018402_A_T_b37	ENSG00000273032.1	13055	7.09079e-07	3.30726e-05
chr22	19018402	+	A	rs11089248	ncRNA	Whole_Blood	22_19018402_A_T_b37	ENSG00000273164.1	7833	6.12461e-07	5.91894e-06
chr22	19018402	+	A	rs11089248	ncRNA	Whole_Blood	22_19018402_A_T_b37	ENSG00000241527.1	-3675	9.37302e-17	3.53828e-17
chr19	38188233	-	A	rs55743020	3'UTR	Whole_Blood	19_38188233_T_G_b37	ENSG00000181666.13	384494	1.41945e-08	3.14272e-07
chr1	205043250	+	R	rs1042831	3'UTR	Whole_Blood	1_205043250_G_C_b37	ENSG00000174529.6	-10395	1.61864e-07	3.29047e-05
chr16	31343653	+	A	rs3087796	3'UTR	Whole_Blood	16_31343653_A_G_b37	ENSG00000140678.12	-22802	1.64592e-14	5.67858e-11
chr16	31343653	+	A	rs3087796	3'UTR	Whole_Blood	16_31343653_A_G_b37	ENSG00000261245.2	-29363	2.86659e-06	0.0018007
chr4	119631992	+	A	rs1064034	3'UTR	Whole_Blood	4_119631992_A_T_b37	ENSG00000225892.3	77107	4.91112e-06	1.06666e-15
chr17	61780793	-	C	rs13380863	3'UTR	Whole_Blood	17_61780793_G_A_b37	ENSG00000198231.8	-70343	7.02354e-05	5.58282e-09
chr17	61780793	-	C	rs13380863	3'UTR	Whole_Blood	17_61780793_G_A_b37	ENSG00000108592.12	-126579	5.00971e-09	1.12369e-16
chr17	61780793	-	C	rs13380863	3'UTR	Whole_Blood	17_61780793_G_A_b37	ENSG00000108604.11	-139632	6.18741e-08	1.66579e-05
chr1	247319830	-	C	rs74318046	3'UTR	Whole_Blood	1_247319830_G_A_b37	ENSG00000196418.8	-15488	7.56113e-08	6.54908e-14
chr12	54575800	-	R	rs2233921	3'UTR	Whole_Blood	12_54575800_C_A_b37	ENSG00000248265.1	123762	6.21169e-16	1.05235e-11
chr12	54575800	-	R	rs2233921	3'UTR	Whole_Blood	12_54575800_C_A_b37	ENSG00000250742.1	55918	1.55305e-05	0.0330159
chr12	54575800	-	R	rs2233921	3'UTR	Whole_Blood	12_54575800_C_A_b37	ENSG00000257534.1	17564	9.13866e-08	2.1006e-05
chr12	110290073	-	C	rs1055794	3'UTR	Whole_Blood	12_110290073_G_A_b37	ENSG00000111231.4	-617000	1.15125e-06	1.87674e-34
chr6	33665001	-	C	rs749847	3'UTR	Whole_Blood	6_33665001_G_C_b37	ENSG00000030110.8	116982	5.59712e-07	1.54599e-40
chr6	33665001	-	C	rs749847	3'UTR	Whole_Blood	6_33665001_G_C_b37	ENSG00000096433.6	76859	1.5173e-15	3.32724e-12
chr16	67977382	-	A	rs1109166	5'UTR	Whole_Blood	16_67977382_T_C_b37	ENSG00000213398.3	6	5.60361e-08	2.52937e-07
chr16	67977382	-	A	rs1109166	5'UTR	Whole_Blood	16_67977382_T_C_b37	ENSG00000167264.13	-44282	1.67656e-10	3.91737e-11
chr5	68513599	+	R	rs2242350	5'UTR	Whole_Blood	5_68513599_G_T_b37	ENSG00000183323.8	-115037	2.45976e-12	1.85008e-17
chr5	68513599	+	R	rs2242350	5'UTR	Whole_Blood	5_68513599_G_T_b37	ENSG00000253203.2	-492742	2.3571e-07	2.34984e-15
chr9	131071722	-	FR	rs2231645	3'UTR	Whole_Blood	9_131071722_T_A_b37	ENSG00000167118.6	-61876	5.76638e-07	1.79934e-12
chr15	89182596	+	A	rs3200942	5'UTR	Whole_Blood	15_89182596_A_G_b37	ENSG00000172183.10	3212	2.05998e-05	4.02237e-12
chr15	100256618	+	FR	rs325380	3'UTR	Whole_Blood	15_100256618_A_C_b37	ENSG00000183060.11	-17148	1.46709e-05	6.03827e-11
GWAS hits
SNP	Gene	Variant category	MAPPED_TRAIT	STUDY ACCESSION	JOURNAL	STUDY
rs11658329	MAP3K3	intron_variant	Height	GCST001263	PLoS Genet	Identification, replication, and fine-mapping of Loci associated with adult height in individuals of african ancestry.
rs11658329	MAP3K3	intron_variant	Height	GCST001290	Hum Mol Genet	Genome-wide association study of body height in African Americans: the Women's Health Initiative SNP Health Association Resource (SHARe).
rs12449157	GFOD2	3_prime_UTR_variant	HDL cholesterol	GCST000805	Arterioscler Thromb Vasc Biol	Genetic variants influencing circulating lipid levels and risk of coronary artery disease.
rs2066938	ACADS	3_prime_UTR_variant	Metabolic traits	GCST001217	Nature	Human metabolic individuality in biomedical and pharmaceutical research.
rs8060686	EDC4	synonymous_variant	Metabolic syndrome	GCST001436	Circ Cardiovasc Genet	Genome-wide screen for metabolic syndrome susceptibility Loci reveals strong lipid gene contribution but no evidence for common genetic basis for clustering of metabolic syndrome traits.
rs1056448	Intergenic	5_prime_UTR_variant	Self-reported math ability	GCST006573	Nat Genet	Gene discovery and polygenic prediction from a genome-wide association study of educational attainment in 1.1 million individuals.
rs3742608	Intergenic	3_prime_UTR_variant	Educational attainment (MTAG)	GCST006571	Nat Genet	Gene discovery and polygenic prediction from a genome-wide association study of educational attainment in 1.1 million individuals.
rs3770081	POLR1A	intron_variant	Facial emotion recognition (sad faces)	GCST004730	Am J Med Genet B Neuropsychiatr Genet	Genome-wide association study of facial emotion recognition in children and association with polygenic risk for mental health disorders.
rs3849150	LRRC18	intron_variant	Subclinical atherosclerosis traits (other)	GCST000087	BMC Med Genet	Genome-wide association study for subclinical atherosclerosis in major arterial territories in the NHLBI's Framingham Heart Study.
rs621559	WDR65	intron_variant	Telomere length	GCST001024	Cancer Prev Res (Phila)	A genome-wide association study identifies a locus on chromosome 14q21 as a predictor of leukocyte telomere length and as a marker of susceptibility for bladder cancer.
rs738322	PLA2G6	intron_variant	Cutaneous nevi	GCST001034	Hum Mol Genet	Genome-wide association study identifies nidogen 1 (NID1) as a susceptibility locus to cutaneous nevi and melanoma risk.
rs2014355	ACADS	non_coding_transcript_exon_variant	Metabolite levels	GCST000550	Nat Genet	A genome-wide perspective of genetic variation in human metabolism.
rs3916	ACADS	3_prime_UTR_variant	Urinary metabolites (H-NMR features)	GCST002364	PLoS Genet	Genome-wide association study of metabolic traits reveals novel gene-metabolite-disease links.
rs56322409	ALDH18A1	intron_variant	Blood metabolite levels	GCST002443	Nat Genet	An atlas of genetic influences on human blood metabolites.
rs2066938	ACADS	3_prime_UTR_variant	Blood metabolite levels	GCST002443	Nat Genet	An atlas of genetic influences on human blood metabolites.
rs2241437	PTCD3	intron_variant	Response to methylphenidate treatment in attention-deficit/hyperactivity disorder (blood pressure)	GCST000903	Prog Neuropsychopharmacol Biol Psychiatry	Genome-wide association study of blood pressure response to methylphenidate treatment of attention-deficit/hyperactivity disorder.
rs8060686	EDC4	synonymous_variant	HDL cholesterol	GCST000974	PLoS Genet	Genome-wide association study of coronary heart disease and its risk factors in 8,090 African Americans: the NHLBI CARe Project.
rs7209435	MAP3K3	intron_variant	Height	GCST000175	Nat Genet	Many sequence variants affecting diversity of adult human height.
rs11542436	RP11-51F16.1	non_coding_transcript_exon_variant	Height	GCST008163	Am J Hum Genet	Whole-Genome Sequencing Coupled to Imputation Discovers Genetic Signals for Anthropometric Traits.
rs1109166	LCAT	5_prime_UTR_variant	HDL cholesterol levels	GCST004234	Hum Mol Genet	Association analyses of East Asian individuals and trans-ancestry analyses with European individuals reveal new loci associated with cholesterol and triglyceride levels.
rs1109166	LCAT	5_prime_UTR_variant	HDL cholesterol levels	GCST004232	Hum Mol Genet	Association analyses of East Asian individuals and trans-ancestry analyses with European individuals reveal new loci associated with cholesterol and triglyceride levels.
rs6696846	CNTN2	non_coding_transcript_exon_variant	Red blood cell count	GCST004601	Cell	The Allelic Landscape of Human Blood Cell Trait Variation and Links to Common Complex Disease.
rs11640734	ZNF276	intron_variant	Interleukin-17 levels	GCST004442	Am J Hum Genet	Genome-wide Association Study Identifies 27 Loci Influencing Concentrations of Circulating Cytokines and Growth Factors.
rs2393778	MLEC	intergenic_variant	Fractional excretion of metabolites in chronic kidney disease	GCST005666	J Am Soc Nephrol	Genome-Wide Association Studies of Metabolites in Patients with CKD Identify Multiple Loci and Illuminate Tubular Transport Mechanisms.
rs8070740	RPAIN	3_prime_UTR_variant	Menopause (age at onset)	GCST005312	Nat Genet	Large-scale genomic analyses link reproductive aging to hypothalamic signaling, breast cancer susceptibility and BRCA1-mediated DNA repair.
rs2014355	ACADS	non_coding_transcript_exon_variant	Serum metabolite concentrations in chronic kidney disease	GCST005648	J Am Soc Nephrol	Genome-Wide Association Studies of Metabolites in Patients with CKD Identify Multiple Loci and Illuminate Tubular Transport Mechanisms.
rs1799958	ACADS	missense_variant	Serum metabolite ratios in chronic kidney disease	GCST005650	J Am Soc Nephrol	Genome-Wide Association Studies of Metabolites in Patients with CKD Identify Multiple Loci and Illuminate Tubular Transport Mechanisms.
rs1799958	ACADS	missense_variant	Serum metabolite ratios in chronic kidney disease	GCST005650	J Am Soc Nephrol	Genome-Wide Association Studies of Metabolites in Patients with CKD Identify Multiple Loci and Illuminate Tubular Transport Mechanisms.
rs1451533	POU3F3	intron_variant	Body mass index	GCST005951	PLoS Genet	The Influence of Age and Sex on Genetic Associations with Adult Body Size and Shape: A Large-Scale Genome-Wide Interaction Study.
rs17631394	Intergenic	intron_variant	Body mass index	GCST005951	PLoS Genet	The Influence of Age and Sex on Genetic Associations with Adult Body Size and Shape: A Large-Scale Genome-Wide Interaction Study.
rs12359272	ALDH18A1	regulatory_region_variant	PR interval	GCST007045	Nat Commun	PR interval genome-wide association meta-analysis identifies 50 loci associated with atrial and atrioventricular electrical activity.
The high Fst SNPs and linked SNPs (r2>0.8)overlapped with GWAS hits
